# Supplementary material for: Photoprogrammable circularly polarized phosphorescence switching of chiral helical polyacetylene thin films
Source: Nat Commun. 2022 Dec 21;13:7841. doi: 10.1038/s41467-022-35625-3 (PMC9772410; doi:10.1038/s41467-022-35625-3)
Supplement: Supplementary file 5 — Source Data [file 41467_2022_35625_MOESM5_ESM.xlsx]

## Sheet: Figure 1
	Figure 1b
	after irradiation		original					original	after irradiation
	Time (ms)	Intensity (a.u.)	Time (ms)	Intensity (a.u.)			Wavelength (nm)	Intensity (a.u.)
	0.12	986.018	0.125	1000			375	0	2.74914
	0.17	959.287	0.185	742.577			376.06	2.49199	2.44328
	0.22	930.201	0.245	572.152			376.96	-1.02319	1.04348
	0.27	920.284	0.305	435.412			378.03	0	1.36147
	0.32	879.085	0.365	353.953			378.93	1.72117	-0.34072
	0.37	873.328	0.425	285.345			380	0	2.10526
	0.42	829.463	0.485	250.562			381.07	0.35474	2.07972
	0.47	811.06	0.545	219.66			382	1.0274	1.02987
	0.52	805.866	0.605	184.99			383.07	-0.33887	1.38744
	0.57	783.366	0.665	162.299			384	0.33944	0
	0.62	737.615	0.725	143.291			385.07	2.04499	-1.03341
	0.67	739.04	0.785	131.791			386	1.70882	0.34941
	0.72	738.506	0.845	118.378			387.07	2.46219	1.02599
	0.77	703.11	0.905	104.263			388	-1.02634	2.0654
	0.82	675.483	0.965	94.0839			389.07	1.04348	1.06421
	0.87	683.697	1.025	87.8416			390	0.34602	1.0442
	0.92	659.336	1.085	82.4429			391.06	1.6852	-1.72712
	0.97	670.807	1.145	65.6844			391.96	1.02669	-2.04778
	1.02	663.096	1.205	66.9216			393.03	1.36379	0.70004
	1.07	634.126	1.265	56.9677			393.93	1.38889	0.35125
	1.12	635.936	1.325	56.0961			395	2.68456	-0.34352
	1.17	620.431	1.385	54.3527			396.06	3.10345	3.80623
	1.22	613.099	1.445	45.7204			396.96	1.0281	1.04712
	1.27	604.211	1.505	42.0369			398.03	2.69997	1.01386
	1.32	587.181	1.565	38.6627			398.93	-0.34674	2.07828
	1.37	583.71	1.625	37.9316			400	2.47875	1.74825
	1.42	556.787	1.685	35.4853			401.07	-1.02459	-1.42197
	1.47	557.255	1.745	35.176			402	1.06421	1.40746
	1.52	555.108	1.805	30.649			403.07	0.344	0.70323
	1.57	548.222	1.865	29.1587			404	3.12067	-0.34165
	1.62	558.108	1.925	26.9936			405.07	-0.33944	-0.34388
	1.67	538.912	1.985	26.9655			406	2.05691	2.76434
	1.72	521.986	2.045	23.5632			407.07	-1.69262	0
	1.77	513.274	2.105	23.7881			408	-1.703	1.37457
	1.82	522.407	2.165	21.2012			409.07	0.33434	0.68166
	1.87	511.857	2.225	23.3382			410	-0.6819	-2.80014
	1.92	501.164	2.285	19.8797			411.06	0	1.0352
	1.97	515.079	2.345	19.486			411.96	1.72176	0.69832
	2.02	501.915	2.405	18.2207			413.03	-0.70621	0.35211
	2.07	473.317	2.465	18.6424			413.93	0	0
	2.12	486.76	2.525	15.8306			415	0.33852	-0.35026
	2.17	474.045	2.585	15.69			416.06	1.36147	0.34412
	2.22	454.647	2.645	13.8905			416.96	-0.33818	1.04457
	2.27	462.369	2.705	13.3			418.03	0	2.82985
	2.32	454.453	2.765	14.3403			418.93	0.3471	1.0281
	2.37	439.819	2.825	14.3122			420	0.34165	1.05116
	2.42	445.699	2.885	14.6496			421.06	-0.3488	1.37504
	2.47	441.213	2.945	11.6691			421.96	1.02845	0.73638
	2.52	422.739	3.005	11.3598			423.03	3.42349	0
	2.57	442.376	3.065	10.207			423.93	2.36726	0
	2.62	430.017	3.125	10.7693			425	0.35112	0.6847
	2.67	429.696	3.185	11.5285			426.06	0.69396	0.35088
	2.72	415.237	3.245	7.70442			426.96	-0.67728	1.39373
	2.77	424.451	3.305	11.2192			428.03	1.40845	3.0843
	2.82	389.114	3.365	9.53211			428.93	1.70532	0.693
	2.87	396.358	3.425	8.66044			430	0.68894	-0.35075
	2.92	378.6	3.485	7.0577			431.06	2.09644	-1.04058
	2.97	400.561	3.545	10.938			431.96	-1.03377	2.50179
	3.02	386.3	3.605	8.57609			433.03	0.69108	1.40895
	3.07	381.472	3.665	8.01372			433.93	1.35318	1.40598
	3.12	384.628	3.725	7.17017			435	1.71057	1.03341
	3.17	351.121	3.785	6.88899			436.06	1.01317	-0.35186
	3.22	376.925	3.845	7.62007			436.96	0	0.70872
	3.27	373.714	3.905	6.86087			438.03	1.35547	0.34916
	3.32	355.771	3.965	7.59195			438.93	1.04639	0.67912
	3.37	349.93	4.025	7.00146			440	0.34025	-0.33738
	3.42	358.992	4.085	5.84861			441.06	0.69061	2.83487
	3.47	353.958	4.145	5.96108			441.96	-0.69324	0.68283
	3.52	355.666	4.205	5.59555			443.03	1.69664	2.05761
	3.57	344.203	4.265	5.84861			443.93	0.69832	2.47088
	3.62	327.688	4.325	4.92071			445	2.13904	2.40715
	3.67	336.794	4.385	5.82049			446.06	-0.70373	0.35125
	3.72	332.427	4.445	5.56743			446.96	1.72652	0.70348
	3.77	335.74	4.505	5.17377			448.03	0.34153	1.75254
	3.82	330.173	4.565	5.53931			448.93	1.03448	2.05761
	3.87	331.755	4.625	4.41458			450	2.37933	3.43761
	3.92	337.959	4.685	5.23001			451.06	0	-0.34626
	3.97	322.12	4.745	3.0649			451.96	-1.3587	1.0142
	4.02	311.981	4.805	4.13339			453.03	1.73913	0.34807
	4.07	317.798	4.865	3.26173			453.93	2.42047	-0.68871
	4.12	310.644	4.925	3.59915			455	0.69541	1.37646
	4.17	319.591	4.985	4.21775			456.06	-0.68166	0.35411
	4.22	307.729	5.045	4.13339			456.96	1.69262	-0.34734
	4.27	303.136	5.105	4.4427			458.03	0	0.68376
	4.32	309.761	5.165	3.31796			458.93	0	1.3741
	4.37	293.912	5.225	4.33022			460	-0.34686	-0.35336
	4.42	294.857	5.285	4.55517			461.04	2.7933	1.38217
	4.47	297.945	5.345	3.03678			461.94	2.03459	2.0284
	4.52	286.54	5.405	3.23361			462.98	-0.34153	-0.69955
	4.57	301.185	5.465	3.14925			464.02	0.68493	0.34614
	4.62	280.393	5.525	2.55877			465.07	0	1.74338
	4.67	280.294	5.585	3.09302			465.97	1.39958	-0.68027
	4.72	278.503	5.645	3.23361			467.01	3.14795	-0.34795
	4.77	281.406	5.705	2.69936			468.05	1.04384	2.1179
	4.82	273.9	5.765	2.615			468.95	3.14356	0.69396
	4.87	261.248	5.825	2.50253			470	0.70274	0.3465
	4.92	266.591	5.885	2.98054			471.06	0.34014	1.3913
	4.97	267.76	5.945	2.41818			471.96	2.05339	1.03842
	5.02	264.599	6.005	1.79957			473.03	2.77489	1.03235
	5.07	257.757	6.065	3.23361			473.93	-0.67272	-0.34435
	5.12	260.662	6.125	2.7556			475	0	-1.79276
	5.17	257.364	6.185	1.9964			476.06	0.34423	1.40994
	5.22	259.734	6.245	2.13699			476.96	0.67866	0.68823
	5.27	242.245	6.305	3.00866			478.03	1.38169	0
	5.32	255.15	6.365	3.28984			478.93	0.34083	2.06754
	5.37	233.205	6.425	2.72748			480	-0.34686	2.43648
	5.42	233.913	6.485	1.85581			481.04	1.73611	1.70823
	5.47	239.745	6.545	2.41818			481.94	0.34471	2.05832
	5.52	244.334	6.605	2.72748			482.98	1.36519	2.72201
	5.57	225.9	6.665	2.13699			484.02	2.42382	0.34282
	5.62	234.416	6.725	2.41818			485.07	0.34578	2.04082
	5.67	233.295	6.785	2.72748			485.97	1.68067	0.68423
	5.72	234.838	6.845	2.3057			487.01	1.33067	0.69735
	5.77	225.937	6.905	2.53065			488.05	-0.69324	1.37931
	5.82	225.602	6.965	1.85581			488.95	-1.03986	-0.34188
	5.87	234.084	7.025	2.27758			490	0.68329	3.08008
	5.92	207.051	7.085	1.46215			491.06	0.71073	1.39421
	5.97	200.678	7.145	0.815431			491.96	0.693	2.40137
	6.02	231.479	7.205	1.3778			493.03	-0.3367	0.34686
	6.07	211.549	7.265	1.23721			493.93	-0.68236	2.1544
	6.12	207.937	7.325	1.63086			495	0	0.35075
	6.17	215.894	7.385	1.63086			496.06	-0.33944	-2.77008
	6.22	209.125	7.445	1.74334			496.96	0.34459	0.356
	6.27	215.933	7.505	1.54651			498.03	1.37268	1.39179
	6.32	207.155	7.565	1.6871			498.93	0	1.69779
	6.37	192.923	7.625	1.54651			500	-0.33852	2.07254
	6.42	200.901	7.685	1.54651			501.04	1.00908	2.09864
	6.47	206.709	7.745	2.72748			501.94	0.6854	1.06345
	6.52	205.911	7.805	1.32156			502.98	3.37724	1.77746
	6.57	199.287	7.865	1.74334			504.02	4.14938	1.38408
	6.62	193.906	7.925	1.29344			505.07	4.08441	1.69952
	6.67	185.872	7.985	0.984141			505.97	2.37208	2.78358
	6.72	190.681	8.045	2.36194			507.01	1.37174	2.39644
	6.77	187.061	8.105	0.50613			508.05	0.34638	1.0281
	6.82	200.505	8.165	1.26532			508.95	1.72414	1.41593
	6.87	188.683	8.225	1.3778			510	-0.34258	3.47222
	6.92	187.341	8.285	0.815431			511.04	0.34843	2.40633
	6.97	181.294	8.345	1.43403			511.94	1.3836	1.7301
	7.02	179.942	8.405	0.618603			512.98	0.34626	3.11419
	7.07	169.328	8.465	1.12473			514.02	3.07692	3.74277
	7.12	173.868	8.525	1.29344			515.07	0	5.27241
	7.17	178.998	8.585	0.871668			515.97	-0.33956	2.44584
	7.22	165.535	8.645	1.20909			517.01	-0.70126	2.39398
	7.27	168.731	8.705	1.54651			518.05	2.37933	5.87625
	7.32	161.932	8.765	0.787313			518.95	0.34602	7.03235
	7.37	165.857	8.825	1.04038			520	1.38313	4.43383
	7.42	168.006	8.885	1.23721			521.02	1.71409	5.89664
	7.47	155.424	8.945	0.899786			522.05	1.05005	9.22131
	7.52	174.192	9.005	1.18097			522.94	1.0352	7.57837
	7.57	165.753	9.065	1.0685			523.97	1.36472	7.54581
	7.62	171.037	9.125	1.0685			525	3.05603	10.0416
	7.67	159.347	9.185	1.12473			526.02	-0.68966	13.0271
	7.72	155.765	9.245	1.29344			527.05	2.07612	13.7881
	7.77	151.666	9.305	0.646721			527.94	2.43987	16.0409
	7.82	159.946	9.365	1.04038			528.97	2.73879	20
	7.87	158.366	9.425	1.26532			530	3.71747	15.7895
	7.92	153.169	9.485	1.49027			531.04	1.02319	21.9178
	7.97	154.924	9.545	1.40592			531.94	2.39644	20.0138
	8.02	141.983	9.605	1.0685			532.98	2.75009	26.0055
	8.07	141.452	9.665	0.759195			534.02	3.81547	27.3131
	8.12	143.301	9.725	0.702958			535.07	1.70358	28.8821
	8.17	146.786	9.785	1.01226			535.97	1.37268	33.0806
	8.22	147.295	9.845	1.51839			537.01	2.0555	38.2476
	8.27	148.115	9.905	0.562366			538.05	3.80755	44.7813
	8.32	139.366	9.965	0.84355			538.95	3.4638	50.882
	8.37	146.135	10.025	0.759195			540	3.73514	64.9171
	8.42	139.796	10.085	0.984141			541.02	5.04202	70.3206
	8.47	136.426	10.145	1.32156			542.05	2.06186	73.9191
	8.52	139.037	10.205	1.01226			542.94	2.772	87.3547
	8.57	144.444	10.265	0.871668			543.97	4.4905	93.4611
	8.62	129.679	10.325	0.759195			545	6.7981	103.213
	8.67	138.082	10.385	0.84355			546.02	6.9979	121.056
	8.72	129.491	10.445	0.759195			547.05	12.0953	131.327
	8.77	128.67	10.505	0.731076			547.94	7.77552	156.698
	8.82	127.292	10.565	1.09661			548.97	7.46269	173.913
	8.87	128.604	10.625	0.534248			550	8.68984	195.577
	8.92	129.16	10.685	1.0685			551.04	9.42737	214.286
	8.97	118.798	10.745	0.67484			551.94	9.50764	234.929
	9.02	125.604	10.805	0.393657			552.98	11.4247	247.84
	9.07	124.238	10.865	0.956023			554.02	14.5565	264.055
	9.12	119.309	10.925	0.67484			555.07	14.4529	269.538
	9.17	112.021	10.985	0.702958			555.97	14.9565	286.745
	9.22	126.973	11.045	1.18097			557.01	14.1526	307.773
	9.27	120.579	11.105	0.927905			558.05	13.167	325.132
	9.32	117.269	11.165	0.871668			558.95	14.4684	333.333
	9.37	130.65	11.225	0.590485			560	14.5565	366.963
	9.42	128.39	11.285	0.618603			561.02	16.8617	371.97
	9.47	117.538	11.345	0.731076			562.05	16.2742	362.181
	9.52	106.89	11.405	0.646721			562.94	20.826	375.768
	9.57	111.212	11.465	0.984141			563.97	19.5312	383.414
	9.62	118.133	11.525	0.956023			565	18.5999	378.922
	9.67	115.427	11.585	0.478011			566.02	15.3322	388.548
	9.72	116.416	11.645	0.478011			567.05	19.3303	378.678
	9.77	111.167	11.705	0.478011			567.94	18.5574	381.237
	9.82	110.064	11.765	0.534248			568.97	17.6532	371.638
	9.87	104.725	11.825	1.09661			570	13.297	353.259
	9.92	103.511	11.885	0.67484			571.02	16.1236	369.618
	9.97	112.07	11.945	0.702958			572.05	17.1644	360.391
	10.02	107.561	12.005	0.365538			572.94	14.3786	373.442
	10.07	104.528	12.065	0.84355			573.97	16.0952	351.826
	10.12	103.424	12.125	0.478011			575	17.8388	346.141
	10.17	99.1096	12.185	0.478011			576.02	16.0671	356.803
	10.22	98.8283	12.245	0.67484			577.05	17.8073	349.168
	10.27	106.384	12.305	0.534248			577.94	19.251	351.427
	10.32	97.2949	12.365	0.590485			578.97	12.2117	339.597
	10.37	98.4244	12.425	1.18097			580	14.6546	333.674
	10.42	98.187	12.485	0.956023			581.02	13.5605	346.114
	10.47	100.353	12.545	0.815431			582.05	16.2877	334.93
	10.52	100.214	12.605	0.281183			582.94	19.1518	344.156
	10.57	97.3772	12.665	0.309302			583.97	21.9403	340.085
	10.62	91.5916	12.725	0.33742			585	17.1371	330.375
	10.67	91.4176	12.785	0.590485			586.02	18.0807	310.309
	10.72	98.0893	12.845	0.815431			587.05	14.606	325.954
	10.77	98.0233	12.905	0.33742			587.94	13.8122	314.828
	10.82	85.2	12.965	0.084355			588.97	15.9864	317.76
	10.87	87.2043	13.025	0.478011			590	16.458	297.013
	10.92	103.602	13.085	0.67484			591.01	17.6803	307.081
	10.97	98.4933	13.145	0.253065			592.02	16.6723	297.071
	11.02	90.3539	13.205	0.253065			593.04	13.9314	294.908
	11.07	86.58	13.265	0.759195			594.05	12.0968	306.036
	11.12	78.6318	13.325	0.253065			595.07	14.5862	305.671
	11.17	88.1575	13.385	0.562366			595.94	15.0788	293.097
	11.22	88.8301	13.445	0.084355			596.95	13.2069	281.006
	11.27	81.5181	13.505	0.67484			597.97	14.5935	288.147
	11.32	88.0157	13.565	0.281183			598.98	11.8467	287.321
	11.37	91.4943	13.625	0.478011			600	13.3333	288.264
	11.42	84.7289	13.685	0.618603			601.02	15.7265	281.39
	11.47	82.2618	13.745	0.478011			602.05	13.8648	276.239
	11.52	74.9391	13.805	0.534248			602.94	15.417	295.026
	11.57	82.2074	13.865	0.67484			603.97	15.9973	294.606
	11.62	83.1165	13.925	0.787313			605	13.9932	285.171
	11.67	77.214	13.985	0.562366			606.02	14.8044	303.164
	11.72	73.3583	14.045	0.281183			607.05	16.9844	282.365
	11.77	75.2386	14.105	0.871668			607.94	17.1527	286.806
	11.82	73.666	14.165	0.562366			608.97	11.4464	294.673
	11.87	80.3	14.225	0.759195			610	11.9863	285.269
	11.92	77.1613	14.285	0.618603			611.01	11.0155	299.148
	11.97	77.9869	14.345	0.309302			612.02	16.9374	284.334
	12.02	69.5768	14.405	0.646721			613.04	13.5044	291.549
	12.07	68.0066	14.465	0.759195			614.05	13.0854	289.492
	12.12	79.8949	14.525	0.787313			615.07	15.0633	278.621
	12.17	78.6078	14.585	0.562366			615.94	14.3836	297.631
	12.22	75.1478	14.645	0.16871			616.95	16.3194	268.84
	12.27	77.1017	14.705	0.478011			617.97	11.9822	275.201
	12.32	75.3013	14.765	0.33742			618.98	16.0574	255.163
	12.37	71.8384	14.825	0.365538			620	12.333	252.532
	12.42	70.8518	14.885	0.759195			621.01	13.9693	251.478
	12.47	63.3908	14.945	0.562366			622.02	12.8383	252.508
	12.52	66.8183	15.005	0.534248			623.04	11.1411	228.796
	12.57	64.5666	15.065	0.309302			624.05	13.0539	230.079
	12.62	70.5123	15.125	0.393657			625.07	12.4958	242.918
	12.67	64.8743	15.185	0.309302			625.94	11.1449	225.347
	12.72	66.911	15.245	0.646721			626.95	11.0003	226.356
	12.77	64.1488	15.305	0.562366			627.97	10.7044	225.48
	12.82	58.4096	15.365	0.224947			628.98	10.3022	221.205
	12.87	60.7967	15.425	0.646721			630	11.6478	221.221
	12.92	58.7899	15.485	0.562366			631.01	10.8806	210.063
	12.97	64.4177	15.545	0.984141			632.02	10.8475	195.527
	13.02	62.92	15.605	0.815431			633.04	12.0316	208.776
	13.07	58.2416	15.665	0.731076			634.05	8.79865	183.58
	13.12	55.2659	15.725	0.140592			635.07	11.1562	195.08
	13.17	64.9725	15.785	0.421775			635.94	9.89423	179.925
	13.22	59.2229	15.845	0.956023			636.95	8.65651	170.49
	13.27	61.991	15.905	0.478011			637.97	7.36067	169.241
	13.32	65.8649	15.965	0.478011			638.98	10.3878	156.606
	13.37	61.0744	16.025	0.534248			640	8.31601	166.31
	13.42	58.3701	16.085	0.702958			641	11.884	171.389
	13.47	55.128	16.145	0.449893			642	6.75676	156.643
	13.52	58.1345	16.205	0.253065			643	9.08456	157.382
	13.57	57.0738	16.265	0.618603			644	8.83152	154.296
	13.62	53.3951	16.325	0.646721			645	9.39784	141.689
	13.67	56.3719	16.385	0.956023			646	8.64454	136.256
	13.72	53.9861	16.445	0.646721			647	7.79925	135.46
	13.77	54.5543	16.505	0.67484			648	5.53633	135.729
	13.82	50.2435	16.565	0.702958			649	6.62945	130.969
	13.87	50.0663	16.625	0.590485			650	10.7939	116.992
	13.92	60.7121	16.685	0.702958			651.01	7.87402	119.55
	13.97	53.9896	16.745	0.253065			652.02	4.16377	122.569
	14.02	52.8764	16.805	0.478011			653.04	6.71853	118.185
	14.07	48.4793	16.865	0.33742			654.05	7.98611	117.025
	14.12	47.1732	16.925	0.50613			655.07	6.79579	103.353
	14.17	48.3672	16.985	0.590485			655.94	6.88705	105.826
	14.22	51.5335	17.045	0.393657			656.95	6.5337	111.878
	14.27	48.0733	17.105	0.618603			657.97	4.72973	103.591
	14.32	42.4749	17.165	0.562366			658.98	7.8125	105.245
	14.37	48.8015	17.225	0.421775			660	6.48907	94.9258
	14.42	45.0208	17.285	0.421775			661	4.71063	90.6888
	14.47	51.4882	17.345	0.787313			662	6.54495	90.2178
	14.52	55.3918	17.405	0.309302			663	4.5045	96.7403
	14.57	50.3742	17.465	0.815431			664	7.70519	83.9931
	14.62	45.8165	17.525	0.421775			665	3.41997	90.5009
	14.67	47.6685	17.585	0.084355			666	5.78231	85.383
	14.72	46.0903	17.645	0.0281183			667	7.03235	87.3259
	14.77	49.1075	17.705	0.112473			668	4.3771	86.0585
	14.82	48.0621	17.765	-0.196828			669	6.10791	88.4774
	14.87	43.3486	17.825	0.393657			670	6.88468	75.0782
	14.92	41.2391	17.885	0.393657			671	3.81415	74.7695
	14.97	44.1712	17.945	0.618603			672	4.08859	77.4059
	15.02	47.0361	18.005	0.281183			673	5.94198	76.2238
	15.07	47.5181	18.065	0.393657			674	4.50763	78.2881
	15.12	44.3011	18.125	0.534248			675	6.65732	64.9531
	15.17	40.2658	18.185	0.702958			676	6.71615	68.5172
	15.22	42.1784	18.245	0.140592			677	3.48918	70.7497
	15.27	43.8635	18.305	0.309302			678	5.81197	65.382
	15.32	49.4704	18.365	0.449893			679	1.02987	62.3911
	15.37	42.5638	18.425	0.67484			680	2.7933	61.9098
	15.42	44.1182	18.485	0.33742			681	2.72944	63.9754
	15.47	40.9472	18.545	0.224947			682	6.11829	58.4216
	15.52	38.7151	18.605	0.33742			683	3.78007	58.1844
	15.57	41.591	18.665	1.0685			684	4.47967	61.6275
	15.62	38.966	18.725	0.590485			685	2.70088	54.9262
	15.67	40.5541	18.785	0.365538			686	2.40302	54.3785
	15.72	39.0712	18.845	0.534248			687	2.42382	51.5429
	15.77	37.2521	18.905	0.253065			688	4.17537	42.3905
	15.82	40.7628	18.965	0.562366			689	3.76454	49.0368
	15.87	38.3018	19.025	0			690	6.78656	42.4431
	15.92	43.8667	19.085	0.899786			690.98	3.38409	42.6591
	15.97	36.3816	19.145	0.50613			691.97	2.73973	50
	16.02	32.0272	19.205	0.787313			692.95	3.04981	43.9637
	16.07	35.0643	19.265	0.309302			693.94	2.71924	44.2992
	16.12	38.8965	19.325	0.871668			695.07	1.36939	36.2958
	16.17	38.2486	19.385	0.534248			696.05	2.40715	43.9059
	16.22	31.3318	19.445	0.449893			697.04	2.72758	44.7196
	16.27	36.1138	19.505	0.646721			698.02	1.40499	36.3322
	16.32	36.9986	19.565	0.421775			699.01	4.49983	39.8741
	16.37	36.5135	19.625	0.309302			700	2.06897	32.8542
	16.42	38.9235	19.685	0.309302			701	4.80604	32.0446
	16.47	32.5114	19.745	0.618603			702	2.41379	36.4583
	16.52	34.1786	19.805	0.421775			703	1.69262	32.9218
	16.57	34.3776	19.865	0.787313			704	2.77681	33.1851
	16.62	33.7961	19.925	0.815431			705	2.79427	29.3711
	16.67	34.4119	19.985	0.421775			706	1.34183	34.3869
	16.72	37.2177	20.045	0.224947			707	2.4055	32.3141
	16.77	31.7189	20.105	0.16871			708	2.39071	29.3103
	16.82	34.4347	20.165	0.646721			709	3.39789	28.6513
	16.87	31.7103	20.225	0.702958			710	3.12067	31.1958
	16.92	30.5117	20.285	0.421775			710.98	2.38663	28.2286
	16.97	35.101	20.345	0.309302			711.97	3.76841	24.3735
	17.02	34.257	20.405	0.224947			712.95	3.18923	30.4077
	17.07	30.3145	20.465	0.309302			713.94	3.18246	26.0096
	17.12	29.5751	20.525	0.590485			715.07	0.67728	18.8227
	17.17	30.761	20.585	1.04038			716.05	2.05339	22.2374
	17.22	29.889	20.645	0.16871			717.04	2.10674	25.3384
	17.27	31.1296	20.705	0.16871			718.02	1.40795	26.8078
	17.32	29.1332	20.765	0.646721			719.01	3.43879	26.7673
	17.37	30.9827	20.825	0.16871			720	2.39726	21.5929
	17.42	29.6858	20.885	0.562366			720.97	3.42583	21.9207
	17.47	28.3081	20.945	0.646721			721.94	2.08986	20.582
	17.52	29.5926	21.005	0.281183			723.05	1.05485	21.8447
	17.57	25.7207	21.065	0.50613			724.02	2.75767	21.4979
	17.62	24.3841	21.125	0.084355			725	3.11203	20.9592
	17.67	28.6459	21.185	0.33742			725.97	1.04603	16.5062
	17.72	25.7843	21.245	0.365538			726.94	2.06398	16.3478
	17.77	24.8615	21.305	0.562366			728.05	4.16377	19.2039
	17.82	32.8822	21.365	0.253065			729.02	1.4245	19.7253
	17.87	31.1582	21.425	0.365538			730	-0.68027	14.4062
	17.92	25.4577	21.485	0.253065			730.98	1.386	17.3491
	17.97	24.8237	21.545	0.393657			731.97	4.17973	20.2726
	18.02	26.1217	21.605	0.140592			732.95	2.3989	17.7999
	18.07	21.1568	21.665	0.281183			733.94	2.40798	17.8317
	18.12	29.6129	21.725	0.140592			735.07	4.09976	13.1442
	18.17	24.5743	21.785	0.224947			736.05	1.68577	10.4822
	18.22	27.5837	21.845	0.590485			737.04	1.05708	14.4033
	18.27	21.4516	21.905	0.084355			738.02	0.35088	14.8737
	18.32	23.0109	21.965	0.984141			739.01	1.72891	12.4783
	18.37	25.9326	22.025	0.253065			740	2.7653	16.7866
	18.42	22.3317	22.085	0.590485			740.97	3.07062	16.8519
	18.47	28.0269	22.145	0.16871			741.94	2.41213	16.3081
	18.52	29.5862	22.205	0			743.05	1.36472	11.6773
	18.57	21.437	22.265	0.224947			744.02	1.04675	15.5817
	18.62	23.4466	22.325	0.534248			745	1.03627	11.925
	18.67	23.7764	22.385	0.534248			745.97	2.71555	10.0381
	18.72	22.8168	22.445	0.534248			746.94	1.03341	11.1073
	18.77	21.5894	22.505	0.196828			748.05	1.36846	11.6238
	18.82	25.2217	22.565	0.421775			749.02	0.34916	12.7367
	18.87	20.9077	22.625	0.421775			750	0.69541	12.9733
	18.92	17.2376	22.685	0.449893			750.97	0.67981	11.6081
	18.97	21.9916	22.745	0.140592			751.94	1.36986	12.7718
	19.02	24.6164	22.805	0.140592			753.05	0	8.7017
	19.07	27.5365	22.865	0.871668			754.02	2.72294	8.93164
	19.12	19.1548	22.925	0.731076			755	-1.04384	12.9325
	19.17	19.0142	22.985	0.421775			755.97	0.3465	10.3235
	19.22	20.8324	23.045	0.224947			756.94	-0.69085	7.71118
	19.27	20.9749	23.105	0.309302			758.05	0.69541	10.5522
	19.32	22.5787	23.165	0.33742			759.02	1.68293	7.67085
	19.37	22.4768	23.225	0.309302			760	1.0377	9.67519
	19.42	20.196	23.285	0.140592			760.97	1.39519	7.76014
	19.47	20.7534	23.345	0.590485			761.94	2.05269	5.25578
	19.52	23.9612	23.405	0.224947			763.05	0.67682	6.63871
	19.57	23.0953	23.465	0.871668			764.02	0.69085	8.90411
	19.62	19.952	23.525	0.534248			765	3.03644	8.21636
	19.67	21.0029	23.585	0.787313			765.97	1.3624	8.1716
	19.72	16.1453	23.645	0.365538			766.94	1.76367	8.78735
	19.77	21.3225	23.705	0.67484			768.05	1.71821	5.81793
	19.82	20.2119	23.765	-0.0562366			769.02	0.68729	6.28272
	19.87	16.2365	23.825	0.084355			770	1.06914	6.45856
	19.92	19.1388	23.885	0.759195			770.95	0.67889	5.16885
	19.97	17.8513	23.945	0.224947			772.05	0.34341	4.87975
	20.02	18.8658	24.005	0.50613			773.01	0	6.41483
	20.07	20.0947	24.065	0.702958			773.97	1.71821	5.19031
	20.12	18.5009	24.125	0.562366			775.06	-0.33636	5.57103
	20.17	17.5406	24.185	0.702958			776.02	-0.69037	3.83944
	20.22	18.4475	24.245	0.67484			776.98	1.06648	5.63777
	20.27	18.8934	24.305	0.478011			777.94	0.3358	7.52394
	20.32	21.5422	24.365	0.731076			779.04	-0.34025	6.90608
	20.37	19.527	24.425	0.534248			780	0.34329	6.52473
	20.42	15.8058	24.485	-0.084355			780.97	1.69607	4.57585
	20.47	19.2167	24.545	0.393657			781.94	0.35088	2.49732
	20.52	14.0135	24.605	0.421775			783.05	1.35318	2.42466
	20.57	17.4291	24.665	0.618603			784.02	-0.67568	4.78142
	20.62	16.6144	24.725	0.365538			785	2.39562	3.52485
	20.67	17.5383	24.785	0.731076			785.97	0.67958	3.08325
	20.72	19.8539	24.845	0.140592			786.94	0	3.0896
	20.77	19.6245	24.905	0.50613			788.05	2.79037	5.13875
	20.82	16.4645	24.965	0.618603			789.02	0.34855	2.41047
	20.87	16.053	25.025	0.33742			790	0.3406	2.83688
	20.92	15.9845	25.085	0.0562366			790.94	0.34412	3.06853
	20.97	17.8523	25.145	0.365538			792.02	1.36379	3.45662
	21.02	14.559	25.205	0.421775			792.97	0.34698	1.72117
	21.07	16.0923	25.265	0.196828			794.05	1.35364	2.79427
	21.12	18.1332	25.325	-0.224947			795	1.73792	3.15457
	21.17	13.0103	25.385	0.562366			795.94	0	3.80228
	21.22	14.3683	25.445	0.309302			797.02	0.69614	2.40798
	21.27	17.2682	25.505	0.534248			797.97	1.36379	3.85965
	21.32	15.5175	25.565	0.393657			799.05	2.06612	3.12609
	21.37	15.2535	25.625	0.478011			800	0.6812	3.07272
	21.42	15.3335	25.685	0.365538
	21.47	18.76	25.745	0.084355
	21.52	15.4611	25.805	0.815431
	21.57	15.3847	25.865	0.67484
	21.62	16.555	25.925	0.478011
	21.67	13.8375	25.985	0.393657
	21.72	16.0441	26.045	0.562366
	21.77	14.8336	26.105	0.224947
	21.82	13.5944	26.165	0.084355
	21.87	11.7195	26.225	0.50613
	21.92	17.4945	26.285	0.393657
	21.97	13.0767	26.345	0.50613
	22.02	12.8539	26.405	0.365538
	22.07	12.8803	26.465	1.01226
	22.12	14.4776	26.525	0.562366
	22.17	14.4286	26.585	0.33742
	22.22	12.857	26.645	0.365538
	22.27	16.3268	26.705	0.731076
	22.32	13.3436	26.765	0.393657
	22.37	15.4144	26.825	0.393657
	22.42	12.8584	26.885	0.0281183
	22.47	15.8545	26.945	0.309302
	22.52	13.7611	27.005	0.534248
	22.57	10.7577	27.065	0.646721
	22.62	11.4172	27.125	0.590485
	22.67	12.6241	27.185	0.50613
	22.72	13.9392	27.245	0.309302
	22.77	12.441	27.305	0.646721
	22.82	14.5004	27.365	0.534248
	22.87	11.3646	27.425	0.281183
	22.92	9.00772	27.485	0.478011
	22.97	12.1838	27.545	0.365538
	23.02	11.8812	27.605	0.731076
	23.07	12.5486	27.665	0.50613
	23.12	13.8712	27.725	0.618603
	23.17	10.411	27.785	0.84355
	23.22	9.45046	27.845	0.224947
	23.27	12.1752	27.905	0.534248
	23.32	8.81036	27.965	0.140592
	23.37	12.9814	28.025	0.702958
	23.42	9.02528	28.085	0.253065
	23.47	13.5969	28.145	0.421775
	23.52	9.02468	28.205	0.562366
	23.57	10.9081	28.265	0.421775
	23.62	8.56063	28.325	0.421775
	23.67	8.5492	28.385	0.281183
	23.72	8.47117	28.445	1.0685
	23.77	11.8995	28.505	0.196828
	23.82	9.88429	28.565	0.871668
	23.87	9.23771	28.625	0
	23.92	8.87464	28.685	0.196828
	23.97	7.70592	28.745	0.787313
	24.02	11.3863	28.805	0.309302
	24.07	11.8467	28.865	0.196828
	24.12	8.39312	28.925	0.646721
	24.17	9.86483	28.985	0.224947
	24.22	11.5793	29.045	0.084355
	24.27	11.1931	29.105	0.815431
	24.32	10.2052	29.165	0.927905
	24.37	9.01814	29.225	0.478011
	24.42	7.9243	29.285	-0.0562366
	24.47	10.8923	29.345	0.478011
	24.52	9.38519	29.405	0.253065
	24.57	11.1856	29.465	0.478011
	24.62	8.23006	29.525	0.365538
	24.67	10.0773	29.585	0
	24.72	10.1676	29.645	0.787313
	24.77	11.7174	29.705	0.787313
	24.82	7.04761	29.765	0.618603
	24.87	10.5335	29.825	0.421775
	24.92	6.99086	29.885	0.50613
	24.97	10.6154	29.945	0.562366
	25.02	8.60219	30.005	0.196828
	25.07	8.73558	30.065	0.196828
	25.12	11.0211	30.125	0.759195
	25.17	9.22036	30.185	0.562366
	25.22	7.39146	30.245	0.365538
	25.27	8.53091	30.305	0.309302
	25.32	7.93562	30.365	0.421775
	25.37	5.94883	30.425	0.140592
	25.42	7.91272	30.485	0.309302
	25.47	8.47292	30.545	0.590485
	25.52	7.54321	30.605	0.253065
	25.57	6.74706	30.665	0.590485
	25.62	7.59662	30.725	0.224947
	25.67	7.96099	30.785	0.590485
	25.72	6.70517	30.845	0.590485
	25.77	7.03339	30.905	0.534248
	25.82	9.58559	30.965	0.759195
	25.87	6.26462	31.025	0.393657
	25.92	8.08371	31.085	0.67484
	25.97	7.04272	31.145	0.253065
	26.02	10.4144	31.205	0.67484
	26.07	10.4053	31.265	0.646721
	26.12	6.72059	31.325	0.67484
	26.17	9.94745	31.385	0.253065
	26.22	7.69481	31.445	0.224947
	26.27	7.08727	31.505	0.646721
	26.32	6.26349	31.565	0.618603
	26.37	7.93827	31.625	0.281183
	26.42	6.72755	31.685	0.0562366
	26.47	8.04664	31.745	0.449893
	26.52	7.48535	31.805	0.16871
	26.57	5.91678	31.865	0.478011
	26.62	9.83346	31.925	0.618603
	26.67	8.24106	31.985	0.478011
	26.72	5.42876	32.045	0.421775
	26.77	7.94752	32.105	0.899786
	26.82	4.6153	32.165	0.562366
	26.87	5.11673	32.225	0.927905
	26.92	5.1308	32.285	0.646721
	26.97	5.63641	32.345	0.646721
	27.02	6.23814	32.405	0.534248
	27.07	7.27469	32.465	0.0562366
	27.12	4.92686	32.525	0.590485
	27.17	4.60546	32.585	0.590485
	27.22	5.25531	32.645	-0.084355
	27.27	5.42437	32.705	0.365538
	27.32	5.78034	32.765	0.281183
	27.37	5.62103	32.825	0.0562366
	27.42	8.36077	32.885	-0.112473
	27.47	8.1936	32.945	0.67484
	27.52	5.25412	33.005	0.759195
	27.57	5.27855	33.065	0.618603
	27.62	5.34299	33.125	0.253065
	27.67	8.68583	33.185	0.309302
	27.72	4.61093	33.245	0.449893
	27.77	5.28256	33.305	0.253065
	27.82	6.06211	33.365	0.393657
	27.87	6.92899	33.425	0.421775
	27.92	4.49771	33.485	0.253065
	27.97	4.62064	33.545	0.449893
	28.02	4.26566	33.605	0.393657
	28.07	5.27241	33.665	0.534248
	28.12	5.25046	33.725	0.421775
	28.17	6.77644	33.785	0.253065
	28.22	4.17086	33.845	0.393657
	28.27	5.4377	33.905	0.618603
	28.32	6.7948	33.965	0.112473
	28.37	3.74851	34.025	0.253065
	28.42	6.59386	34.085	0.590485
	28.47	6.12435	34.145	0.224947
	28.52	6.10627	34.205	0.562366
	28.57	6.2501	34.265	0.0281183
	28.62	5.7561	34.325	0.140592
	28.67	4.72491	34.385	0.478011
	28.72	3.44785	34.445	0.449893
	28.77	5.30014	34.505	0.421775
	28.82	4.49311	34.565	0.787313
	28.87	3.93736	34.625	0.365538
	28.92	7.43194	34.685	0.984141
	28.97	3.99564	34.745	0.281183
	29.02	2.79056	34.805	0.309302
	29.07	3.91365	34.865	0.590485
	29.12	3.48086	34.925	0.309302
	29.17	3.60886	34.985	0.309302
	29.22	2.78299	35.045	0.224947
	29.27	6.93526	35.105	0.590485
	29.32	2.96637	35.165	0.562366
	29.37	3.95299	35.225	0.196828
	29.42	6.5881	35.285	0.365538
	29.47	5.28129	35.345	0.478011
	29.52	5.24619	35.405	0.478011
	29.57	3.93624	35.465	0.449893
	29.62	4.27539	35.525	0.112473
	29.67	4.11016	35.585	0.16871
	29.72	4.28059	35.645	0.112473
	29.77	3.48409	35.705	0.309302
	29.82	5.71549	35.765	0.084355
	29.87	3.94841	35.825	1.0685
	29.92	2.3187	35.885	0.478011
	29.97	2.78975	35.945	0.590485
	30.02	3.44784	36.005	0.33742
	30.07	3.7496	36.065	0.731076
	30.12	2.99091	36.125	0.50613
	30.17	5.57097	36.185	0.787313
	30.22	4.63137	36.245	0.421775
	30.27	2.95149	36.305	0.309302
	30.32	4.76506	36.365	0.562366
	30.37	3.85946	36.425	0.646721
	30.42	2.46272	36.485	0.478011
	30.47	5.12776	36.545	0.618603
	30.52	2.13531	36.605	0.16871
	30.57	3.15247	36.665	0.33742
	30.62	3.12808	36.725	0.309302
	30.67	4.1056	36.785	0.449893
	30.72	2.7948	36.845	0.84355
	30.77	5.45626	36.905	0.421775
	30.82	4.59896	36.965	0.365538
	30.87	3.61696	37.025	0.534248
	30.92	2.80024	37.085	0.393657
	30.97	2.32783	37.145	0.0281183
	31.02	4.28266	37.205	0.224947
	31.07	4.41406	37.265	0.33742
	31.12	4.68811	37.325	0.449893
	31.17	2.9634	37.385	0.084355
	31.22	3.12967	37.445	0.421775
	31.27	4.45287	37.505	0.393657
	31.32	2.7763	37.565	0.309302
	31.37	2.97875	37.625	0.365538
	31.42	4.28518	37.685	0.196828
	31.47	3.76066	37.745	0.449893
	31.52	3.47247	37.805	0.478011
	31.57	4.14721	37.865	0.196828
	31.62	4.08747	37.925	0.084355
	31.67	3.31877	37.985	0.534248
	31.72	4.11635	38.045	0.590485
	31.77	1.99562	38.105	0.253065
	31.82	3.6175	38.165	0.478011
	31.87	3.11407	38.225	0.67484
	31.92	3.13783	38.285	0.33742
	31.97	4.29618	38.345	0.646721
	32.02	4.79584	38.405	0.815431
	32.07	3.46437	38.465	0.16871
	32.12	3.51054	38.525	0.590485
	32.17	3.47539	38.585	0.562366
	32.22	3.14135	38.645	0.309302
	32.27	3.84686	38.705	0.646721
	32.32	2.4988	38.765	0.33742
	32.37	1.83408	38.825	0.590485
	32.42	2.59771	38.885	0.393657
	32.47	2.16013	38.945	0.449893
	32.52	3.33009	39.005	0.0562366
	32.57	2.28016	39.065	0.0562366
	32.62	2.98822	39.125	0.253065
	32.67	4.12202	39.185	0.562366
	32.72	2.33866	39.245	0.0562366
	32.77	2.63935	39.305	0.702958
	32.82	3.60455	39.365	0.534248
	32.87	2.83797	39.425	0.534248
	32.92	2.645	39.485	0.112473
	32.97	0.96287	39.545	0.50613
	33.02	3.08764	39.605	0.112473
	33.07	2.00699	39.665	0.421775
	33.12	1.17541	39.725	0.759195
	33.17	3.78356	39.785	0.449893
	33.22	2.95902	39.845	0.562366
	33.27	3.99055	39.905	0.421775
	33.32	2.66031	39.965	0.534248
	33.37	2.7789	40.025	0.534248
	33.42	1.82606	40.085	0.224947
	33.47	2.32325	40.145	1.0685
	33.52	2.12938	40.205	0.562366
	33.57	3.63831	40.265	0.84355
	33.62	1.86029	40.325	0.224947
	33.67	2.32543	40.385	0.787313
	33.72	3.20719	40.445	0.365538
	33.77	3.44517	40.505	0.449893
	33.82	2.8302	40.565	0.618603
	33.87	2.94821	40.625	0.365538
	33.92	2.46153	40.685	0.365538
	33.97	3.493	40.745	0.196828
	34.02	3.1373	40.805	0.618603
	34.07	3.12167	40.865	0.365538
	34.12	2.95478	40.925	0.112473
	34.17	2.1898	40.985	0.590485
	34.22	3.77553	41.045	0.365538
	34.27	3.13107	41.105	0.562366
	34.32	2.7824	41.165	0.50613
	34.37	2.61579	41.225	0.0562366
	34.42	2.61821	41.285	0.224947
	34.47	2.4675	41.345	0.562366
	34.52	3.15648	41.405	0.534248
	34.57	2.29007	41.465	0.309302
	34.62	1.294	41.525	0.140592
	34.67	2.99227	41.585	0.562366
	34.72	3.26749	41.645	0.253065
	34.77	1.29752	41.705	0.449893
	34.82	1.62265	41.765	0.67484
	34.87	1.96781	41.825	0.590485
	34.92	0.99418	41.885	0.590485
	34.97	3.4652	41.945	0.871668
	35.02	2.10993	42.005	0.534248
	35.07	1.63802	42.065	0.478011
	35.12	1.81097	42.125	-0.0562366
	35.17	1.97621	42.185	0.50613
	35.22	1.46895	42.245	0.0562366
	35.27	1.96059	42.305	0.281183
	35.32	2.29957	42.365	0.449893
	35.37	1.81683	42.425	0.393657
	35.42	1.50051	42.485	0.140592
	35.47	3.29046	42.545	0.421775
	35.52	2.1426	42.605	0.618603
	35.57	1.94758	42.665	0.253065
	35.62	1.32474	42.725	0.33742
	35.67	2.78025	42.785	0.731076
	35.72	2.49405	42.845	1.12473
	35.77	2.14069	42.905	0.421775
	35.82	2.63279	42.965	0.365538
	35.87	2.63339	43.025	0.365538
	35.92	2.78006	43.085	0.112473
	35.97	1.83957	43.145	0.0281183
	36.02	2.47448	43.205	0.0562366
	36.07	1.14598	43.265	0.421775
	36.12	1.32129	43.325	0.534248
	36.17	3.27508	43.385	-0.0562366
	36.22	4.13193	43.445	0.449893
	36.27	2.36697	43.505	0.590485
	36.32	1.15782	43.565	0.84355
	36.37	2.63036	43.625	0.478011
	36.42	1.1476	43.685	0
	36.47	2.1688	43.745	0.421775
	36.52	2.28875	43.805	0.590485
	36.57	1.70773	43.865	0.253065
	36.62	0.96988	43.925	0.590485
	36.67	1.96754	43.985	0.562366
	36.72	3.10869	44.045	0.16871
	36.77	1.79984	44.105	0.449893
	36.82	2.12395	44.165	0.16871
	36.87	0.99714	44.225	0.33742
	36.92	1.98241	44.285	0.787313
	36.97	0.14937	44.345	0.534248
	37.02	1.63187	44.405	0.393657
	37.07	0.49367	44.465	0.196828
	37.12	1.97435	44.525	0.253065
	37.17	1.67125	44.585	0.449893
	37.22	1.9662	44.645	0.646721
	37.27	1.33533	44.705	0.702958
	37.32	1.81712	44.765	0.562366
	37.37	0.99577	44.825	0.731076
	37.42	4.61302	44.885	0.702958
	37.47	0.9931	44.945	-0.196828
	37.52	1.81711	45.005	0.253065
	37.57	3.30823	45.065	0.421775
	37.62	1.64379	45.125	0.112473
	37.67	2.1258	45.185	0.112473
	37.72	2.79133	45.245	0.365538
	37.77	1.34038	45.305	0.618603
	37.82	2.30839	45.365	0.281183
	37.87	1.80952	45.425	0.50613
	37.92	0.83269	45.485	0.478011
	37.97	1.1775	45.545	0.393657
	38.02	2.94551	45.605	0.253065
	38.07	0.68223	45.665	0.365538
	38.12	2.14095	45.725	0.702958
	38.17	1.94868	45.785	0.590485
	38.22	2.66466	45.845	0.871668
	38.27	1.6526	45.905	0.646721
	38.32	1.65509	45.965	0.33742
	38.37	1.48951	46.025	0.449893
	38.42	0.01322	46.085	0.421775
	38.47	0.32734	46.145	0
	38.52	1.80225	46.205	0.534248
	38.57	1.99214	46.265	0.731076
	38.62	0.94268	46.325	0.309302
	38.67	1.48763	46.385	1.43403
	38.72	0.02919	46.445	0.309302
	38.77	0.83375	46.505	0.871668
	38.82	1.12791	46.565	0.365538
	38.87	1.50138	46.625	0.618603
	38.92	1.65099	46.685	0.899786
	38.97	1.1322	46.745	0.421775
	39.02	2.4813	46.805	0.224947
	39.07	0.83696	46.865	0.618603
	39.12	0.49158	46.925	0.646721
	39.17	1.67645	46.985	0.534248
	39.22	1.3277	47.045	0.50613
	39.27	3.12138	47.105	0.16871
	39.32	1.32313	47.165	0.562366
	39.37	2.76893	47.225	0.646721
	39.42	1.31528	47.285	0.787313
	39.47	2.30628	47.345	0.84355
	39.52	1.46681	47.405	0
	39.57	2.14365	47.465	0.0562366
	39.62	2.3195	47.525	0.393657
	39.67	1.14976	47.585	0.927905
	39.72	1.85816	47.645	0.815431
	39.77	1.83959	47.705	0.33742
	39.82	0.8518	47.765	0.956023
	39.87	0.31381	47.825	0.16871
	39.92	1.96729	47.885	0.16871
	39.97	1.18156	47.945	0.112473
	40.02	1.32503	48.005	0.309302
			48.065	0.534248
			48.125	0.084355
			48.185	0.196828
			48.245	0.421775
			48.305	0.50613
			48.365	0.646721
			48.425	1.04038
			48.485	0.33742
			48.545	0.534248
			48.605	0.281183
			48.665	0.731076
			48.725	0.646721
			48.785	0.562366
			48.845	0.16871
			48.905	0.253065
			48.965	0.562366
			49.025	0.871668
			49.085	0.196828
			49.145	0.562366
			49.205	0.534248
			49.265	0.702958
			49.325	0.646721
			49.385	0.759195
			49.445	0.421775
			49.505	0.281183
			49.565	0.84355
			49.625	0.281183
			49.685	0.67484
			49.745	0.112473
			49.805	0.731076
			49.865	0.0281183
			49.925	0.421775
			49.985	0.562366
			50.045	0.112473
			--
			--
			--
			--
			--
			--
			--
			--
			--
			--
			--
			--
			--
			--
			--
			--
			--
			--
			--
			--
			--
			--
			--
			--
			--
			--
			--
			--
			--
			--
			--
			--
			--
			--
			--
			--
			--
			--
			--
			--
			--
			--
			--
			--
			--
			--
			--
			--
			--
			--
			--
			--
			--
			--
			--
			--
			--
			--
			--
			--
			--
			--
			--
			--
	--	--
			New:ON
	New:Auto		New:50
	New:800		New: 0.100
	New: 365.00		New:550 - 1100 nm
	New: 566.00		New:250 - 395 nm
	5	New:	New:20
	--	--	New:20
	New:50		New: 0.1000
	New: 0.100		New: 0.000
	New: 800		New:800
	New: 0.000		New: 800
	New:10		New: 365.00
	New:10		New: 580.00
	New:20		New:850
	New:20		New: 850
	New:750		New:830
	New: 750		New: 830
	New:770		New:820
	New: 770		New: 820
			--
			--
			--
			--
			--
			--
			--
			--
			--
			--
			--
			--
			--
			--
	--	--	--
			--
			New:ON
	New:Auto		New:50
	New:800		New: 0.100
	New: 365.00		New:550 - 1100 nm
	New: 566.00		New:250 - 395 nm
	5	New:	New:20
	--	--	New:20
	New:50		New: 0.1000
	New: 0.100		New: 0.000
	New: 800		New:800
	New: 0.000		New: 800
	New:10		New: 365.00
	New:10		New: 580.00
	New:20		New:850
	New:20		New: 850
	New:750		New:830
	New: 750		New: 830
	New:770		New:820
	New: 770		New: 820
	0.1	New:	New: 0.0500
	--	--	New: 0.050
	New: 0.040		New: 0.000
	New: 0.000		New:860
	New:800		New: 860
	New: 800		New:870
	New:25		New: 870
	New: 316.00
	New:900
	New: 900
	New:850
	New: 850
	New:860
	New: 860
	New:870
	New: 870
	New:860
	New: 860
	New:850
	New: 850

## Sheet: Figure 2
Figure 2b																											Figure 2c																						Figure 2d
	fresh	5s	10s	15s	20s	30s	35s	40s	45s	50s	55s	60s	65s	70s	75s	80s	85s	90s	95s	100s	105s	110s	115s	120s	125s			2s	3s	4s	5s	6s	7s	8s	9s	10s	15s	20s	30s	40s	50s	60s	100s	150s	200s	300s	350s		cycles
Wavelength (nm)	Intensity (count)																										Wavelength (nm)	Intensity (count)																					1
400	362684	376494	361057	361314	354739	349252	354563	344449	340177	346568	358796	364661	358796	373082	363600	375238	354956	364499	356081	355670	357466	370513	395358	348688	370963		400	667377	674759	676535	674820	676398	674291	676866	679225	674808	672874	670619	670879	672328	667833	663216	663911	661042	652759	651614	643918		2
401	375826	389127	373919	373644	366387	361007	365679	356283	352217	359701	372075	378811	372075	387842	377586	387741	367152	377696	368075	368389	369443	382565	409909	360804	383670		401	688887	696497	697934	697956	698083	697382	698712	700137	696468	695818	692924	692431	691524	690197	685488	684184	682518	675844	674474	665845		3
402	386196	399394	384234	383538	375693	370380	374670	365790	361891	370489	383055	390587	383055	400325	389310	398408	377052	388662	378013	378947	379405	392788	422485	370579	394086		402	707179	714792	716183	717406	716695	716993	717272	718124	714930	715234	712056	711064	708388	709246	704431	701784	700918	695517	693908	684857		4
403	394045	407452	392201	391176	382840	377562	381681	373151	369386	379099	391899	400169	391899	410676	398925	407326	384824	397544	386020	387477	387463	401270	433153	378200	402364		403	722394	729844	731402	733395	732328	733293	732703	733269	730333	731318	728130	726832	722899	725133	720213	716759	716369	711959	710088	701022		5
404	399609	413458	398017	396737	388005	382737	386855	378540	374882	385695	398765	407729	398765	419038	406583	414590	390634	404490	392219	394112	393728	408097	441989	383849	408659		404	734682	741859	743726	746153	745096	746464	745171	745677	742830	744272	741276	739813	735061	738023	733012	729175	729008	725356	723193	714431		6
405	403117	417568	401867	400391	391361	386084	390334	382126	378556	390438	403811	413435	403811	425553	412432	420293	394643	409641	396735	398986	398316	413365	449076	387700	413122		405	744208	751045	753305	755909	755132	756695	754855	755466	752580	754302	751639	750109	744909	748089	743014	739121	738986	735901	733413	725191		7
406	404781	419934	403935	402308	393072	387776	392258	384073	380575	393484	407189	417450	407189	430361	416619	424534	397007	413141	399692	402232	401344	417167	454503	389922	415902		406	751145	757614	760300	762895	762582	764184	761939	762770	759757	761621	759379	757841	752502	755516	750409	746702	746463	743793	740946	733430		8
407	404808	420708	404395	402652	393299	387978	392762	384541	381103	394987	409049	419930	409049	433603	419288	427414	397878	415130	401215	403984	402931	419602	458365	390678	417143		407	755672	761779	764885	767346	767605	769133	766612	767737	764539	766442	764663	763149	757924	760493	755392	752040	751606	749233	745994	739290		9
408	403388	420037	403417	401583	392197	386851	391979	383683	380298	395096	409534	421026	409534	435414	420579	429035	397404	415743	401426	404372	403196	420771	460764	390124	416990		408	757979	763751	767241	769491	770371	771753	769071	770525	767111	768979	767671	766186	761277	763216	758162	755270	754590	752424	748762	742923		10
409	400705	418067	401163	399255	389913	384546	390041	381645	378308	393955	408786	420883	408786	435928	420626	429498	395727	415115	400448	403526	402259	420774	461802	388407	415580		409	758256	763742	767558	769560	771059	772253	769514	771301	767664	769449	768587	767122	762681	763883	758920	756539	755596	753569	749459	744497		11
410	396928	414937	397788	395817	386588	381211	387073	378568	375279	391706	406942	419640	406942	435277	419564	428908	392983	413377	398401	401574	400239	419715	461587	385672	413049		410	756700	761963	766030	767780	769856	770848	768141	770241	766391	768066	767603	766134	762274	762699	757866	756004	754808	752872	748296	744184		12
411	392218	410786	393441	391412	382359	376983	383198	374589	371346	388482	404132	417429	404132	433589	417518	427368	389303	410654	395403	398640	397253	417695	460230	382054	409529		411	753508	758618	762853	764372	766954	767751	765153	767523	763486	765040	764914	763411	760203	759863	755200	753831	752412	750535	745482	742167		13
412	386725	405747	388262	386178	377353	371994	378534	369834	366640	384414	400482	414376	400482	430987	414614	424980	384815	407071	391570	394846	393418	414817	457842	377681	405147		412	748877	753911	758227	759554	762547	763173	760748	763332	759143	760581	760716	759146	756630	755579	751119	750189	748594	746757	741224	738631		14
413	380588	399947	382386	380246	371693	366370	373194	364428	361284	379626	396114	410601	396114	427593	410968	421845	379636	402745	387013	390312	388849	411181	454535	372674	400023		413	743003	748037	752350	753534	756832	757323	755124	757854	753557	754891	755207	753537	751721	750046	745819	745254	743539	741734	735726	733766		15
414	373936	393509	375939	373741	365494	360228	367288	358484	355395	374238	391143	406217	391143	423520	406695	418063	373882	397789	381843	385150	383656	406888	450421	367149	394276		414	736079	741187	745420	746516	750003	750404	748473	751273	746916	748167	748582	746784	745650	743459	739489	739202	737431	735654	729189	727760		16
415	366888	386551	369039	366782	358863	353677	360920	352112	349082	368361	385678	401330	385678	418880	401901	413730	367661	392312	376163	379472	377949	402034	445612	361213	388016		415	728293	733542	737627	738693	742255	742613	740980	743773	739407	740599	741032	739084	738594	736007	732311	732210	730449	728701	721805	720802		17
416	359551	379184	361797	359479	351903	346820	354188	345413	342446	362101	379823	396040	379823	413777	396689	408940	361073	386417	370074	373382	371830	396715	440218	354964	381350		416	719828	725275	729159	730247	733774	734142	732824	735532	731207	732368	732745	730633	730728	727875	724461	724453	722765	721051	713759	713076		18
417	352025	371514	354315	351936	344707	339751	347184	338482	335581	355559	373674	390439	373674	408312	391154	403785	354213	380202	363672	366981	365400	391023	434345	348495	374377		417	710857	716549	720194	721352	724744	725169	724177	726725	722489	723645	723901	721621	722229	719235	716105	716100	714546	712868	705228	704763		19
418	344399	363640	346689	344249	337361	332558	339996	331406	328576	348827	367320	384613	367320	402578	385386	398349	347169	373757	357046	360362	358753	385044	428097	341890	367190		418	701546	707518	710901	712167	715336	715864	715197	717517	713413	714590	714669	712231	713267	710252	707401	707317	705949	704310	696376	696034		20
419	336753	355652	339003	336507	329946	325319	332705	324265	321508	341991	360846	378639	360846	396661	379467	392716	340022	367167	350282	353614	351978	378862	421574	335226	359877		419	692049	698319	701439	702839	705714	706384	706032	708064	704130	705351	705211	702634	704005	701078	698492	698259	697120	695521	687357	687052		21
420	329155	347635	331335	328788	322532	318106	325383	317129	314449	335127	354327	372588	354327	390641	373473	386960	332847	360509	343458	346817	345157	372556	414870	328572	352515		420	682508	689080	691952	693500	696028	696872	696818	698511	694780	696060	695674	692992	694599	691852	689511	689072	688196	686632	678310	677968		22
421	321666	339666	323755	321164	315183	310979	318099	310064	307463	328307	347831	366523	347831	384592	367472	381154	325708	353855	336645	340047	338366	366199	408075	321989	345179		421	672968	679918	683046	684134	686496	687594	688025	688878	685570	687085	686386	683759	685476	682635	680441	679825	679430	677546	669327	669092
422	314338	331812	316322	313699	307956	303995	310911	303126	300606	321592	341419	360500	341419	378578	361525	375361	318665	347268	329908	333369	331672	359857	401270	315528	337931		422	664022	671207	674035	675496	677823	678559	679367	680155	676608	678200	677399	674995	676434	674156	671991	670934	670977	668899	660961	660806
423	307098	324227	309100	306423	300735	297147	303790	296483	293969	314918	334883	354601	334883	372653	355580	369604	311570	340776	323286	326765	325402	353559	394455	309209	330895		423	655428	662779	665615	667093	668943	670085	671065	671399	668123	669627	668804	666620	668056	666087	663707	662885	662794	660994	653225	652513
424	300092	316843	302290	299698	293883	290372	296968	289907	287632	308733	328926	349078	328926	367064	350193	364260	305039	334563	316844	320466	319233	347585	388179	303294	323962		424	647451	654984	657578	659332	660964	662167	663173	663172	660080	661516	660548	658611	659761	658387	656111	654895	655051	653234	645646	644476
425	293716	309914	295816	293199	287443	284582	290370	283812	281538	302880	323378	343656	323378	361471	344938	359194	298854	328636	310914	314717	313383	341831	382154	297643	317526		425	639748	647229	649888	651731	653133	654570	655501	655259	652202	653587	652699	650880	652052	650699	648843	647369	647548	646188	638317	637161
426	287717	303302	289600	287280	281350	278777	284386	277971	275655	297367	318188	338337	318188	356462	339811	354119	292981	323093	305334	309390	307824	336348	376096	292278	311279		426	632656	639807	642748	644706	645452	647237	648170	647615	644915	646721	645349	643762	644750	643433	641684	640035	640202	638912	631746	630109
427	281791	297095	283641	281383	275584	273218	278700	272476	270330	292242	313025	333098	313025	351581	335092	349472	287289	317763	299832	304154	302617	331125	370407	286925	305435		427	625807	632254	635862	637953	637898	640052	641108	640556	637872	639809	638409	637005	637706	636485	634750	633071	633668	632160	624963	623504
428	276253	290997	278100	275668	270139	267933	273169	267168	265039	287002	308246	328276	308246	346979	330337	344917	281727	312741	294732	299154	297776	326172	365178	282180	299916		428	619038	625199	629424	631016	630706	633244	634078	633391	631078	632815	631464	630606	630581	629210	628067	626431	626824	625512	618463	616909
429	270900	285292	272670	270320	264782	262884	267898	262125	260077	282189	303475	323246	303475	342541	325868	340381	276374	307993	290093	294448	293141	321340	360267	277277	294610		429	612564	618396	622390	624061	624312	626405	627027	626020	624462	625700	624526	623828	623452	622300	620793	619653	620100	618237	611997	610357
430	265519	279666	267420	265238	259766	258040	262757	257171	255263	277479	298806	318608	298806	338198	321743	336239	271243	303210	285508	290191	288480	316917	355467	272906	289549		430	605548	611518	615386	617086	617366	619503	619977	618810	617436	618689	617424	616898	616778	615296	614022	613037	613054	611125	605509	603781
431	260284	274207	262457	260278	254776	253387	257949	252470	250835	273026	294640	314069	294640	333816	317496	332128	266293	298728	280947	285942	283863	312456	350811	268412	284568		431	598730	604430	608592	610282	610366	612395	612814	611431	610358	611610	610331	610037	609407	608299	606705	606200	606013	603921	598701	596887
432	255419	268842	257416	255286	250014	248855	253103	247695	246237	268436	289999	309387	289999	329437	313303	327815	261588	294191	276258	281484	279373	307820	345928	263987	279543		432	591601	597134	601208	603430	603111	605263	605287	604186	602930	604693	603231	603003	602023	601004	599679	599070	598895	596436	591971	590158
433	250400	263567	252387	250566	245026	243932	248215	243207	241561	263855	285633	304978	285633	325169	309148	323326	256581	289763	271751	277014	275042	303343	341187	259729	274630		433	584279	589647	593676	595842	595586	597630	597514	596536	595425	597148	595729	596041	594254	593998	591954	591805	591191	588630	584926	583035
434	245412	258364	247354	245723	239981	239093	243446	238465	237065	259363	281253	300499	281253	320829	304982	319068	251828	284982	267061	272795	270620	298781	336638	255220	269699		434	576723	582029	586044	588347	587663	589596	589581	588519	587706	589301	587900	588500	586307	585920	584160	584557	583134	580950	577560	575718
435	240381	253107	242202	240720	235196	234161	238514	233667	232362	254739	276698	295856	276698	316141	300602	314569	247001	280179	262333	268198	265948	294068	331631	250427	264823		435	568732	574159	577738	579981	579565	581453	581242	580314	579792	580966	579767	580478	578402	578074	576166	576672	575316	572853	569447	568182
436	235180	248004	236931	235603	230055	229195	233605	228711	227666	250078	272006	291067	272006	311507	295814	310015	242113	275420	257688	263717	261335	289395	326507	245615	259712		436	560143	565656	569259	571462	571319	572983	572804	571825	571676	572576	571581	572246	569798	569614	567717	568678	566974	564714	561443	560240
437	229903	242455	231546	230450	225103	224082	228332	223776	222909	245327	267177	286263	267177	306860	291368	305044	237323	270283	252892	258997	256582	284579	321301	240708	254660		437	551594	556793	560222	562929	562717	564397	564098	563038	563238	563805	562995	563886	561329	561039	558903	560081	558505	556132	553245	551926
438	224607	236791	226179	225324	220038	218726	223242	218635	218275	240422	262562	281412	262562	301891	286401	300148	232180	265218	247863	254250	251696	279489	315973	235740	249436		438	542623	547697	551003	553975	553903	555476	555397	553700	554468	554826	554284	554967	552353	552183	550083	551161	549639	547173	544757	543509
439	219203	231134	220745	219948	214818	213355	218020	213637	213411	235545	257602	276212	257602	296939	281357	295123	226949	259991	242649	249436	246631	274570	310807	230949	243954		439	533699	538379	541383	544351	544377	546764	545982	544335	545343	545335	545171	546054	543198	543296	541148	542004	540804	537688	536211	534933
440	213733	225429	215105	214446	209604	208059	212708	208470	208660	230705	252636	271131	252636	291680	276333	290063	221758	254761	237457	244633	241630	269537	305383	225930	238643		440	524738	529178	531610	534752	534998	537492	536670	535292	536127	536118	535888	536778	534149	533952	532035	532843	531398	528510	527267	526047
441	208319	219391	209627	208900	204391	202758	207586	203353	203736	225720	247636	265831	247636	286502	271336	284897	216666	249460	232181	239459	236663	264460	299679	220721	233112		441	515897	519823	521955	525544	525818	528028	527130	525810	526966	526637	526498	527432	525054	525023	522954	523775	522477	519159	518152	516856
442	202928	213654	204236	203484	199319	197626	202515	198416	198737	220496	242629	260687	242629	281124	266145	279881	211331	244243	227125	234328	231652	259136	294105	215755	227486		442	506545	510591	512434	516245	516316	519069	517853	516689	517708	517259	517114	518037	515772	515824	513812	514772	513317	510148	509005	507864
443	197638	208041	198855	198366	194444	192526	197425	193469	193805	215047	237462	255579	237462	275897	260869	274727	205982	239155	222056	229301	226595	254332	288494	210703	221946		443	497664	501675	503043	507150	507455	509954	508043	507132	508527	507886	507921	508752	506952	506833	504920	505709	504332	501195	500016	498814
444	192511	202610	193498	193102	189640	187594	192145	188516	189249	209957	232539	250716	232539	270549	255846	269704	200886	233912	217013	224213	221554	249311	282823	205917	216703		444	488498	492767	494072	497897	498513	501103	498886	498075	499775	499149	499079	499478	498231	497817	496252	496862	495561	492027	491164	489797
445	187494	197327	188361	187951	184787	182772	187337	183822	184549	205132	227647	245792	227647	265547	250992	264784	196098	229109	212173	219222	216590	244309	277051	201151	211712		445	479899	484091	485274	488982	489909	492199	490217	489143	491153	490455	490597	490971	489540	489337	487994	488360	486795	483310	482721	480896
446	182735	192144	183314	182927	180280	178235	182608	179394	180005	200329	222834	241017	222834	260475	246259	260096	191344	224230	207346	214352	211734	239608	271506	196665	206863		446	471681	475830	477428	480503	481199	483558	482096	480713	483188	482168	482556	482323	481065	480937	480208	480122	478584	474856	474347	472684
447	178391	187276	178671	178121	175891	174120	177962	175137	175753	195716	218486	236550	218486	255525	241608	255362	186699	219635	202809	209604	207281	234982	266137	192260	202041		447	463597	468241	469380	472194	473424	475304	474313	473250	475344	474217	475018	474501	473287	473444	472446	472325	471106	466849	466567	465046
448	174127	182628	174269	173695	171626	169745	173934	171039	171725	191523	214161	232141	214161	250990	237120	250975	182423	215102	198618	205199	202965	230536	261244	188064	197510		448	456248	460813	462219	464316	465791	467358	466933	466353	468049	466613	467515	467068	465974	466445	465289	464998	463810	459802	459425	457854
449	170182	178325	170444	169521	167972	165887	169917	167167	168051	187523	210254	227935	210254	246607	233083	246834	178383	211114	194530	200982	198898	226337	256562	184061	193500		449	449507	453969	455473	457128	458987	460250	460351	459533	461101	459560	460521	459971	459492	459524	458411	458298	456914	452876	452711	450902
450	166520	174262	166839	165676	164290	162263	166215	163628	164611	183767	206620	224280	206620	242517	229286	243003	174461	207380	190850	197119	195127	222336	252083	180567	189427		450	443124	447386	448844	450670	452596	453369	453848	453078	454784	453236	453722	453158	453098	453206	451943	451800	450460	446387	446009	444398
451	162934	170591	163278	162436	161003	159016	162932	160328	161255	180401	203222	220501	203222	238808	225854	239543	171084	203807	187318	193554	191681	218592	247979	177141	185789		451	437471	441249	442962	444712	446537	447156	447730	447185	448845	447307	447823	447172	447279	447456	445940	445726	444815	440508	440106	438523
452	159753	167229	160099	159324	157845	155857	159838	157220	158210	177098	199733	216969	199733	235495	222681	236195	167813	200442	184288	190368	188407	214955	244241	174050	182482		452	432202	435853	437313	439197	440939	441447	442398	441572	443553	442046	442496	441677	442139	441535	440469	440589	439441	435172	434726	432951
453	156770	164327	157162	156367	154998	152976	156890	154548	155435	174269	196524	213757	196524	232284	219516	233026	164784	197495	181377	187588	185463	211747	240705	171129	179335		453	427637	431007	432319	433908	436122	435881	437623	436725	438174	437162	437500	436771	436915	436399	435581	435257	434554	430366	429781	427795
454	154021	161351	154600	153695	152504	150235	154297	151948	152906	171705	193581	210751	193581	229326	216701	230063	162003	194778	178606	184937	182838	209076	237472	168525	176517		454	423055	426269	427575	429213	431414	430960	433117	432187	433545	432394	432634	431902	432179	431677	430876	430726	429996	425752	425167	423050
455	151562	158923	152181	151352	149986	147919	151943	149626	150706	169360	191103	208195	191103	226683	214120	227489	159517	192157	176125	182600	180420	206612	234570	166172	173760		455	418683	421851	423618	425078	427284	426566	428883	428051	429227	428483	428051	427674	427758	427120	426334	426078	425668	421301	420741	418811
456	149366	156626	149920	149276	147707	145949	149688	147502	148525	167181	188722	205999	188722	224192	211826	224995	157261	189885	173863	180256	178138	204171	231901	164287	171391		456	414318	417872	419772	421009	423139	422443	424556	424045	424886	424320	424171	423378	423484	422633	422014	421913	421464	417482	416646	414583
457	147242	154446	148123	147394	145580	143940	147636	145483	146522	165201	186457	203797	186457	222033	209756	222704	155338	187805	171731	178238	176007	201945	229551	162134	169210		457	410384	413936	415873	417301	419135	418403	420497	420363	420631	420452	420334	419456	419406	418859	417952	418278	417491	414132	412735	410851
458	145201	152624	146409	145696	143503	142182	145854	143798	144791	163336	184476	201581	184476	219893	207822	220629	153431	185620	169837	176326	174094	199864	227336	160323	167132		458	406572	410584	412405	414031	415347	414532	416616	417183	416931	417009	416481	415500	415584	414971	414531	414411	413774	410653	408987	407006
459	143475	150856	144700	144201	141735	140446	144060	142181	142773	161561	182528	199591	182528	218019	205910	218669	151651	183686	168170	174571	171972	197973	225376	158600	165455		459	403306	407437	408817	410681	411726	411173	412997	413722	413565	413791	413393	411994	411875	411464	411074	410651	410224	407429	405473	403750
460	141909	149131	143161	142613	139821	138952	142417	140672	141260	159845	180637	197754	180637	216225	204297	217046	150242	181935	166809	172995	170362	196067	223546	156696	163593		460	399804	404311	405817	407266	408290	408044	409851	410684	410381	410734	410232	408601	408479	408180	407833	407480	406818	404362	402062	400687
461	140327	147629	141706	141228	138334	137536	140983	139273	139720	158252	178850	196297	178850	214392	202597	215309	148792	180290	165407	171534	168763	194634	221978	155157	162076		461	396349	401409	402774	404477	405159	405538	406886	407701	407350	407909	407319	405724	405455	405368	404786	403935	403546	401479	399109	397820
462	138885	146138	140258	140012	136660	136271	139434	137844	138300	156827	177176	194938	177176	213039	201165	213827	147408	178801	163902	170067	167312	193103	220421	153521	160491		462	393268	398705	399758	401793	402317	402979	403733	404966	404436	405063	404414	402830	402538	402486	401859	401148	400344	398619	396233	395165
463	137584	144721	138890	138872	135258	135024	138142	136493	136971	155567	175704	193523	175704	211639	199825	212219	146089	177321	162417	168666	165826	191524	219149	152192	159133		463	390359	396209	397182	398778	399364	400380	401133	402160	401744	402240	401439	400043	400004	399780	398937	398433	397518	396253	393698	392486
464	136383	143450	137614	137719	133975	133781	136859	135308	135635	154251	174279	192140	174279	210343	198554	210876	144996	175950	161110	167462	164335	190282	217862	150856	157893		464	387558	393774	394488	396275	396920	398135	398541	399231	399148	399508	398803	397346	397395	397015	396498	395594	394749	393978	391073	390164
465	135154	142415	136285	136603	132732	132517	135721	133913	134481	153029	173005	190964	173005	209076	197257	209672	143796	174525	159963	166135	163094	188804	216628	149581	156594		465	385021	391119	392125	393729	394208	395563	395785	396449	396277	396991	396496	394747	395007	394261	394048	393173	392027	392001	388668	387836
466	133857	141321	134950	135709	131559	131349	134468	132884	133411	151926	171697	189758	171697	207913	195847	208416	142741	173065	158674	164817	161951	187500	215512	148365	155279		466	382646	388902	390057	391322	391520	393215	393389	394115	393641	394695	394480	392650	392628	391789	391719	390651	389488	389696	386674	385706
467	132705	140250	133797	134811	130300	130303	133153	131847	132311	150760	170502	188821	170502	206703	194674	207117	141615	171785	157419	163660	160924	186290	214400	147151	154074		467	380411	386555	387841	388951	389137	391203	391090	391741	391344	392163	392234	390438	390406	389624	389760	388140	387335	387783	384605	383602
468	131676	139206	132603	133824	129127	129321	131927	130679	131285	149772	169319	187717	169319	205461	193584	206015	140624	170451	156344	162390	159706	185030	213433	145941	152847		468	378560	384479	385657	386541	387098	388924	389031	389317	389122	389714	390094	388345	388104	387456	387604	386099	384626	385725	382510	381700
469	130642	138081	131360	132909	127993	128272	130680	129569	130291	148557	168303	186507	168303	204102	192241	204877	139608	169299	155309	161117	158577	183962	212413	144908	151637		469	376594	382281	383525	384286	385093	386894	386950	387230	386846	387529	387677	386286	386148	385321	385117	384133	382558	383509	380896	379672
470	129782	136988	130220	132025	126923	127236	129566	128583	129334	147386	167309	185392	167309	202945	190996	203788	138515	168151	154159	159972	157554	182744	211271	143710	150519		470	374520	380145	381368	382282	383092	384859	384939	384969	384488	385442	385665	383994	384192	383240	383169	382434	380392	381568	378904	377723
471	128864	135893	129109	131001	125789	126221	128310	127521	128385	146166	166184	184305	166184	201656	189640	202719	137436	167105	152988	158727	156533	181600	210242	142668	149525		471	372781	377833	379511	380440	381108	382847	382905	382911	382406	383276	383758	382144	382069	381226	381216	380440	378501	379599	377372	375435
472	127826	134840	128096	129979	124668	125256	127143	126404	127415	144993	165203	183209	165203	200613	188210	201549	136221	166096	152022	157580	155611	180470	209375	141610	148470		472	370978	375814	377562	378621	378918	380948	380983	381045	380208	381421	381791	380419	380116	379233	379469	378307	376738	377600	375767	373518
473	126933	133881	126982	128864	123705	124261	126026	125505	126412	143857	164059	182052	164059	199418	187002	200407	135044	164962	151128	156375	154620	179356	208099	140602	147365		473	369205	373899	375656	376414	377302	379057	379076	379387	378442	379722	379760	378809	378233	377464	377740	376529	374629	375566	374199	371595
474	125886	132833	125877	127879	122889	123325	124858	124589	125506	142769	162829	180888	162829	198373	185696	199376	133906	164001	150043	155352	153636	178202	206890	139584	146433		474	367447	371928	373980	374481	375376	376941	377308	377490	376671	377848	378100	377083	376161	375471	376099	374658	372771	373570	372452	369741
475	125026	131671	124805	126817	121995	122328	123598	123495	124686	141684	161893	179697	161893	197257	184497	198147	132916	163052	148944	154143	152684	176912	205794	138692	145348		475	365465	369994	371805	372685	373770	374976	375474	375822	374918	376316	376242	375073	374636	373778	374194	372833	371315	371484	370565	367898
476	124065	130584	123722	125772	121096	121367	122284	122558	123732	140503	160582	178504	160582	195959	183165	196785	131793	162039	147755	153055	151555	175656	204437	137710	144409		476	363373	367767	370058	371041	372140	373023	373752	373818	373180	374528	374371	373120	372819	371878	372352	370955	369794	369667	368880	365995
477	123047	129549	122700	124730	120119	120278	121123	121550	122731	139328	159396	177432	159396	194652	181915	195543	130732	160875	146711	151832	150396	174469	203115	136753	143404		477	361510	365526	367981	369228	370208	371117	371968	371619	371166	372806	372347	371326	370919	370277	370433	369155	368357	367579	367148	364163
478	122083	128525	121652	123726	119190	119384	119922	120467	121817	138152	158066	176158	158066	193213	180373	194185	129616	159796	145590	150635	149225	173166	201809	135517	142416		478	359479	363548	365692	367344	368066	368981	370264	369279	369059	370874	370215	369518	368882	368377	368436	366873	366669	365504	365221	362442
479	121115	127479	120584	122745	118322	118298	118805	119498	120888	137058	156850	174848	156850	191741	178967	192673	128413	158715	144509	149572	148018	171956	200094	134278	141486		479	357361	361120	363442	365280	365731	367165	368482	367363	367331	368928	367711	367553	366812	366657	366315	364672	364788	363380	363291	360578
480	120166	126597	119624	121666	117344	117294	117698	118404	119938	135995	155628	173449	155628	190487	177492	190993	127215	157569	143378	148174	147010	170471	198566	133116	140508		480	355215	358714	360975	363204	363842	364931	366323	365134	365147	367021	365476	365452	364968	364394	364327	362617	362836	361222	361087	358325
481	119245	125571	118527	120554	116387	116393	116622	117252	118855	134950	154286	171973	154286	189020	176242	189287	126187	156336	142023	146926	145893	169019	196799	132011	139486		481	353089	356204	358708	360859	361345	362632	364012	362670	362941	364617	363181	363090	362706	362251	362012	360431	360795	358804	358685	356056
482	118201	124471	117548	119518	115478	115420	115583	116062	117818	133941	152898	170336	152898	187326	174570	187628	124977	154925	140728	145758	144663	167374	195340	130914	138316		482	350304	353739	356163	358333	358853	360401	361381	360076	360363	362348	360600	360549	360201	359755	359404	358018	358499	356432	355997	353601
483	117176	123370	116464	118285	114371	114480	114552	114987	116616	132764	151482	168626	151482	185888	173175	185805	123804	153540	139482	144509	143251	165942	193651	129744	137027		483	347769	350768	353539	355827	356424	357918	358438	357501	357561	359680	357854	358039	357706	357200	356771	355298	356011	353776	353229	351046
484	116148	122344	115337	117137	113302	113350	113469	113978	115564	131624	150024	166934	150024	184183	171553	183943	122557	151924	138210	143332	141895	164291	191739	128352	135679		484	344709	347677	350646	352753	353457	355495	355674	354753	354795	356987	354961	355117	354945	354308	353935	352705	353091	350980	350284	348177
485	115063	121160	114319	115980	112175	112248	112444	112759	114382	130240	148409	165249	148409	182310	169806	182120	121222	150276	136896	141927	140362	162566	189770	126986	134427		485	341725	344661	347640	349637	350345	352397	352404	351798	351578	353924	352063	352147	352046	351607	351181	349958	350352	347898	347220	345192
486	113913	120082	113123	114838	111074	111094	111425	111699	113098	128862	146860	163496	146860	180401	167858	180192	119783	148681	135542	140260	138833	160720	187836	125724	133024		486	338449	341353	344463	346353	347151	349288	349028	348844	348466	350764	348940	348843	348851	348483	348078	347058	347287	344749	343916	342115
487	112822	118913	111935	113703	109953	109921	110153	110513	111775	127289	145138	161764	145138	178405	166028	178116	118346	146925	134024	138707	137181	159025	185730	124249	131602		487	334932	338153	340857	342858	344060	345957	345523	345621	345124	347261	345647	345644	345534	345266	344589	343981	343748	341554	340440	338916
488	111580	117573	110697	112386	108626	108688	108941	109224	110380	125821	143412	159867	143412	176245	163981	175998	116910	145218	132453	137007	135526	157057	183596	122857	129975		488	331432	334673	337270	339246	340168	342373	341823	342194	341771	343703	341801	341833	341785	341732	340947	340472	339771	338259	337111	335518
489	110366	116360	109365	111042	107312	107408	107840	107931	109016	124201	141508	157717	141508	173997	161910	173590	115363	143337	130855	135288	133865	155047	181205	121291	128461		489	327611	331006	333595	335523	336359	338672	337921	338544	338115	339834	337813	337893	338235	337814	336886	336879	336095	334490	333194	331814
490	109083	114915	108007	109716	105972	106178	106559	106670	107579	122566	139475	155553	139475	171779	159777	171287	113803	141331	129058	133479	132152	152988	178838	119777	126881		490	323671	327034	329394	331537	332165	334497	333575	334554	334071	335660	333884	333947	334198	334017	332699	332949	332040	330558	329034	328197
491	107679	113388	106608	108325	104492	104806	105287	105362	106068	120987	137672	153370	137672	169281	157404	168859	112302	139165	127287	131437	130385	150798	176307	118149	125309		491	319596	322860	325122	327221	327929	330212	329289	330527	329905	331212	329663	329720	330207	329788	328452	328860	327915	326550	324819	324198
492	106168	111840	105179	106868	103067	103328	104110	103922	104503	119271	135684	150990	135684	166654	155071	166268	110809	137105	125462	129461	128426	148440	173885	116546	123648		492	315348	318682	320932	322447	323462	325855	324997	326026	325568	326770	325210	325368	325744	325006	323718	324620	323563	322137	320570	320010
493	104705	110211	103831	105430	101786	101899	102647	102432	102953	117389	133711	148779	133711	163928	152742	163972	109261	135087	123513	127464	126560	146009	171200	114857	121914		493	310900	314203	316492	317488	318803	321069	320237	321398	320791	321789	320691	320819	320948	320483	319247	320183	318949	317620	316146	315468
494	103108	108550	102247	104045	100188	100381	101186	100955	101322	115655	131550	146511	131550	161256	150289	161296	107718	133022	121612	125418	124557	143553	168576	113145	120151		494	305909	309372	311952	312686	314016	316157	315358	316639	315808	316754	315722	315972	315773	315494	314351	315583	314015	312866	311542	311105
495	101450	106794	100549	102592	98630.1	98752.9	99695.5	99342.6	99810.5	113772	129359	143956	129359	158266	147813	158563	106098	130764	119672	123281	122484	140981	165680	111276	118330		495	301032	304672	307013	307666	309094	310908	310241	311591	310540	311599	310803	311068	310712	310163	309106	310567	308878	307861	306757	306184
496	99718.5	105122	98802.1	100926	96944.4	97048.6	98056.5	97723	98196.5	111813	126954	141367	126954	155382	145135	155834	104379	128525	117788	121247	120313	138424	162830	109466	116544		496	295807	299539	301736	302341	303683	305456	304819	306114	304901	306040	305329	305767	305251	304662	303751	305254	303651	302797	301744	301014
497	97945.9	103214	96978.2	99200.1	95359.4	95305.9	96416.3	96093.9	96514.1	110003	124592	138710	124592	152351	142294	152995	102623	126177	115679	118958	118306	135961	159916	107605	114678		497	290504	294294	296535	297086	298395	299779	299065	300786	299156	300335	299933	300334	299644	299119	298390	299762	297963	297354	296545	295710
498	96176	101145	95130.4	97440.2	93558.9	93514.1	94826.6	94367.9	94887.1	108145	122183	136037	122183	149309	139450	149964	100771	123866	113564	116862	116319	133416	156954	105679	112690		498	284954	289130	291087	291317	292710	293897	293529	295300	293556	294466	294389	294526	293649	293096	292844	293707	292235	291611	291027	290143
499	94396.7	99172.6	93330.3	95672.2	91768.4	91751.1	93039.1	92877.2	93324.5	106210	119778	133388	119778	146237	136489	147032	99018.7	121430	111475	114764	114243	130924	153831	103842	110560		499	279451	283797	285442	285574	286900	288098	287617	289485	287571	288488	288834	288630	287780	287241	286941	287865	286272	285824	285292	284473
500	92559.1	97153.4	91336.1	93788.7	89948.8	89928.3	91202.8	91068.4	91711.4	104308	117410	130815	117410	143092	133728	143951	97383.1	119049	109272	112599	112005	128318	150672	102177	108577		500	273661	278101	279682	279667	280882	282201	281505	283486	281425	282281	283159	282782	281635	281128	281149	281812	280268	280078	279462	278526
501	90631.4	95091.3	89559.4	92009.8	88085.8	87984.4	89330.2	89466.7	90011.5	102174	115160	127959	115160	140040	130774	140899	95708.1	116693	107108	110377	109869	125888	147458	100234	106591		501	267787	272238	273545	273857	274802	276192	275291	277224	275383	276251	277098	276782	275489	274991	275202	275351	274088	274041	273675	272467
502	88615	93119.1	87734.5	90175.2	86249.3	86169.2	87618.7	87895.9	88280.6	100206	112839	125196	112839	137021	127873	137761	93881.7	114231	105067	108226	107749	123245	144378	98441.6	104564		502	261984	266366	267493	267681	268650	269992	269070	270863	269292	270078	270671	270843	269196	268668	269126	269096	267901	267784	267482	266212
503	86608.7	91001.8	85809.6	88339.8	84333.8	84257.2	85628	86292.4	86560	98013.4	110449	122498	110449	134039	125089	134601	92074.3	111924	102926	106009	105480	120684	141395	96458.9	102759		503	256060	260281	261194	261414	262237	263702	262673	264417	263081	263856	264366	264701	263051	262392	262775	262507	261796	261584	261554	259917
504	84637.3	88757.1	83961.1	86470	82462	82449.8	83700	84613.4	84972.5	95771.7	108100	119724	108100	131124	122221	131494	90359.6	109715	100976	103817	103399	117943	138226	94621.8	100830		504	249995	254101	254970	255504	256015	257216	256283	257763	256777	257835	258029	258395	256673	256060	256578	255861	255643	255216	255229	253698
505	82589.5	86709.1	81996.6	84618.6	80618.8	80651.3	81943.9	82991.8	83259	93933.9	105719	117004	105719	128172	119280	128301	88627.1	107396	98927.6	101666	101350	115590	135230	92906.9	98948		505	244125	248001	248803	249265	249481	250573	250019	251184	250263	251666	251644	252180	250390	249785	250246	249566	249405	248981	248968	247291
506	80718.9	84563.4	80111.3	82757.8	78711.7	78899.2	80055	81230.2	81682.4	91898.8	103340	114530	103340	125307	116656	125390	86998.3	105268	96949.9	99517.2	99293.4	113014	132110	91123.2	97129.8		506	238065	242070	242642	243085	243084	244285	243808	244490	243841	245394	245361	245938	243943	243505	243981	242942	243135	242679	242583	241015
507	78860.6	82527.1	78312.4	80905.7	76897.2	77227.2	78391.2	79613.9	80121.6	90040.7	101174	112000	101174	122389	113951	122537	85165.6	103004	95035.4	97431.3	97333.9	110583	129113	89544	95458		507	232219	235858	236200	236972	237115	237903	237617	237983	237600	239176	239008	239749	237847	237536	237620	236707	236979	236557	236314	234746
508	76986.6	80557.9	76570	79061.5	75106.4	75443.9	76749.5	78126.1	78591.3	88173	98988.7	109490	98988.7	119568	111549	119868	83863.5	100847	93419.5	95628.7	95446.4	108412	126100	87921.3	93756.1		508	226588	229890	230028	230857	230950	231512	231583	231634	231246	233026	232689	233501	231553	231501	231445	230831	230727	230271	229871	228719
509	75025.1	78737.2	74853.7	77232.2	73478.9	73797.8	75187.5	76618.6	77226.7	86489.6	97025.3	107232	97025.3	117062	109177	117343	82487.6	98863	91793.5	93702.7	93715.6	106283	123301	86395.1	92176.5		509	220734	223839	224052	224807	224617	225562	225315	225498	225050	226956	226219	227406	225654	225399	225132	224762	224847	224045	223717	222499
510	73082.4	76921.7	73197.9	75611.2	72025.5	72174.6	73709	75534.9	75857.6	84916.6	95131.4	104919	95131.4	114648	107017	114802	81514	97029.2	90193.1	92301.8	92306.6	104338	120636	85196.8	90788.6		510	215217	217784	217994	219034	218798	219782	219222	219270	219140	220927	220310	221108	219599	219486	218983	219032	218740	217905	217561	216500
511	71387.8	75181.9	71562.1	73913.6	70462.9	70700.4	72412	74383.7	74905.7	83468.6	93588.7	102875	93588.7	112408	105054	112546	80594.9	95448.7	88987.6	91164.3	90792.8	102727	118277	84063.4	89480		511	209919	212026	212425	213426	212825	214117	213542	213539	213457	215139	214403	215312	213853	213651	213084	213206	212746	211928	211840	210418
512	69783	73557.2	70049.4	72311.7	69221	69431.3	71228.7	73383	74112.6	82195.2	92017.1	101010	92017.1	110357	103470	110562	79716.7	94122.1	88114.6	89818.2	89682.3	101279	116099	83032.4	88241		512	204867	206502	207053	207769	207262	208567	208039	207932	207904	209638	208496	209803	208245	208232	207345	207626	206856	206348	205994	204681
513	68162.9	71939.3	68550.4	70856	68126.8	68223.2	70185.9	72844.6	73582.7	81169.7	90756.2	99466.8	90756.2	108458	101965	108728	79057.1	93115.2	87344	88830	88631.9	100168	114291	82589.5	87350.8		513	199913	201178	201862	202214	202189	203274	202669	202964	202475	204049	203046	204180	202796	202616	201910	202383	201221	200698	200541	199142
514	66928.6	70540.2	67130.5	69634.7	66975.7	67272.5	69402.3	72613.1	73225.1	80388.3	89733.3	98120.3	89733.3	106968	100829	107179	78688.8	92084	86606	88293.4	88130.6	99080.4	112794	82373.3	86916.3		514	195164	196124	197001	197126	197037	197995	197448	197791	197199	198756	197734	198801	197352	197221	196395	197103	196028	195406	195063	193625
515	65655.4	69288.3	65904.2	68491.2	65927.5	66533	68918.7	72359	73014.5	79937.9	89365.3	97202.8	89365.3	105983	100040	106231	78642.1	91711.2	86467.8	88164.7	87941.8	98533.1	111760	82707.4	86985.9		515	190634	191439	192209	192289	192335	193053	192500	193007	192224	193667	192507	193346	192280	191986	191233	192234	191127	190315	189756	188212
516	64310	68051.9	64917.5	67494.9	65116.8	65780	68618.7	72397.2	73237.3	79734.4	89261.4	96752	89261.4	105242	99896	105551	78814.5	91426.9	86817.4	88077.2	88161.3	98333.5	111176	82987.4	87334.5		516	186365	186825	187783	187519	187746	188283	187844	188166	187466	188727	187544	188377	187253	186983	186254	187477	186362	185554	184903	183378
517	63313.5	66995.9	63980.5	66461.9	64572	65199.3	68454.7	72736.6	73777	79799	89397.4	96602.6	89397.4	104903	99994.6	105184	79485.7	91789.4	87409.1	88366.6	88518.7	98407.3	110716	83967.2	87942.2		517	182503	182892	183268	182926	183229	183727	183434	183689	182781	184133	182783	183850	182556	182650	181436	182988	181742	180926	180077	178741
518	62144.1	65931.6	63149.4	65797	64191.1	64824.5	68441.9	73305.5	74642.3	80393.6	89692.6	96960.4	89692.6	105210	100343	105233	80579.6	92565.8	88233	89294.3	89419.9	98915	110937	85441.5	88967.1		518	178516	178844	179164	178994	178949	179330	179557	179390	178456	179709	178274	179355	177929	178178	176981	178645	177251	176476	175561	174291
519	61138.8	64972.1	62446.5	65143.6	63900.9	64397	68463.5	74112.9	75759.3	81226.2	90427.6	97694.1	90427.6	105591	100985	106023	82253.6	93669.1	89493.1	90860.9	90753.3	99904.1	111369	87043.5	90185.4		519	175060	175200	175343	175222	175070	175515	175614	175468	174607	175579	174105	174916	173583	173979	172785	174556	172874	172386	171297	170132
520	60240.6	64115.2	61778	64578.7	63936.3	64217.5	69019.7	75504.4	77094.7	82254.8	91331.5	98592.3	91331.5	106501	101963	106940	84149.4	95052.8	91157.1	92573.9	92330.8	101228	112193	89274.4	91971.5		520	172123	171640	171725	171652	171584	171607	171982	171727	170850	171568	170390	170798	169596	169846	168642	170787	168995	168547	167030	165930
521	59566	63362.4	61314.4	64254.1	64147.9	64344.6	69679.2	77058.7	78851.3	83836.9	93065.4	100052	93065.4	107439	103434	108447	86642.4	96909.5	93521.5	94738.1	94323.1	103018	113457	92016.7	94139.5		521	169689	168631	168619	168180	168250	167988	168333	168171	167312	167697	166810	166945	165717	166169	164832	167011	165244	164940	163415	162221
522	58965.8	62728.9	60898.5	64064.5	64518	64872.3	70826.7	79258	81193.1	85788.8	95135.9	101792	95135.9	109002	105579	110371	89326.6	99398	95944.7	97685	96932.9	105384	115494	95015.5	96734.9		522	167148	165821	165872	165199	165130	164669	165067	164822	163814	164220	163486	163498	162186	162562	161223	163317	161668	161526	159561	158677
523	58506.4	62303	60589.2	64145	65202.4	65301.8	72392.4	81742.9	84171.9	88197.8	97843.7	104448	97843.7	111353	108034	113049	92794.5	102663	99230.1	101430	100052	108326	117905	98737.4	99856		523	165252	163202	163528	162588	162461	161924	162165	162039	160687	160961	160350	160224	159006	159369	158087	159826	158183	158255	156389	155329
524	58077.9	62204.9	60535.6	64313.2	66063.4	66542.3	74208.8	84672	87488	91304.3	101064	107498	101064	114450	111208	116404	97027.5	106308	102727	105554	104269	111927	121335	103105	104044		524	163608	161115	161393	160037	159901	159454	159490	159165	157943	158158	157386	157153	156128	156374	155027	156746	155305	155256	153306	152022
525	57779.8	62076.8	60613.7	64676.3	67211.2	68071.3	76427.3	88448.1	91466.2	95423.9	104601	111327	104601	118134	115119	120303	102172	110868	107865	110716	108967	116490	125271	108582	108759		525	162687	159715	159464	158068	157866	156953	156996	156543	155311	155437	154639	154221	153590	153733	152450	153907	152626	152375	150625	149102
526	57608.3	62060.2	61211.7	65285.1	68404.8	69860.3	79036.9	93014.2	96092.5	100073	109036	115900	109036	122513	119924	125396	108141	116169	113844	116277	114436	122132	130422	114843	114576		526	161939	158633	157729	156319	155964	154885	155067	154214	153093	153259	152388	151982	151200	151184	150114	151213	149819	150023	148162	146439
527	57376.9	62369	61780.3	66258.4	70283.5	72171.9	82492.8	98221.5	101935	105487	114737	121141	114737	128253	125882	131641	114879	122783	120127	122565	121067	128866	136507	121751	121535		527	162434	158451	156936	154863	154220	153302	153397	152217	151375	151307	150530	149628	149082	149202	148317	148856	147273	148115	145916	144296
528	57556	63053	62760.2	67693	72419.3	74865.8	86247.6	104214	108937	112256	121283	127741	121283	135077	133184	138506	122692	130580	127925	130076	129072	136389	143756	130377	129942		528	163596	158461	156399	153965	153007	151862	152031	150872	149834	149949	148854	147803	147528	147503	146518	146744	145445	146043	144172	142498
529	57865.5	64174.8	64033.8	69305.5	74924.7	77778	90846.6	111634	117127	119791	129316	135919	129316	143279	141546	146942	132254	139620	137389	139362	138284	145684	152450	140220	139720		529	165226	159015	156134	153679	152433	151158	151220	149757	148665	148650	148065	146657	146276	146256	145127	145051	144152	144483	142529	140757
530	58636.9	65400.9	65501.2	71570.1	78299.8	81669.1	96531.6	120280	127320	129167	138927	145540	138927	153074	151956	156792	143567	150813	148529	150934	149669	156377	162782	151920	151923		530	167806	160244	156630	154072	152525	150627	150830	149254	147948	148165	147712	145838	145490	145319	144248	143839	143197	143359	141285	139830
531	59687.9	66913.8	67950.7	74476.6	82614.8	86366.1	103540	130924	138653	140237	150168	156871	150168	165121	164428	169070	156443	163405	161766	164444	162968	169655	174809	166043	166185		531	171676	162200	157995	154978	153185	151276	151087	149447	148060	148420	147563	145547	145277	144609	143887	143057	142620	142686	140472	139041
532	61021.3	68949.2	70861.4	78371	87878.1	92284.7	111918	143768	152282	153693	163790	170452	163790	178983	179379	183708	172187	178694	177684	180551	178945	185594	189857	183304	182616		532	176490	165331	160354	156609	154797	152455	151856	150295	148709	149278	147867	145795	145482	144637	144024	143074	142621	142342	140324	138854
533	62989.4	71735.9	74754.9	83047.1	93929	99852.3	122402	159378	168559	169586	180132	187105	180132	196260	196697	201268	191107	196874	197117	199849	197764	204731	207926	203935	203058		533	182988	169984	163924	159295	156869	154340	153632	151876	150174	150631	149233	146733	146394	145489	144948	143901	143278	142643	140587	139124
534	65490.5	75351.6	79466	88924.6	101969	108754	135097	177898	187060	188482	199806	207027	199806	216458	218346	222078	213976	219278	220227	223000	221521	228078	229530	227741	227064		534	190800	175191	168316	163457	160395	157470	156532	154434	152445	152613	151321	148650	147801	147021	146293	145070	144656	143860	141668	140249
535	68349.2	79679.1	85505.8	96142.6	111498	119247	150084	199858	210271	210920	224508	230240	224508	240606	243370	247628	240754	245298	247236	250414	248529	255444	255443	256182	254950		535	201088	182305	174264	168356	165099	161397	160165	157839	155448	155782	154062	151466	150231	149540	148315	147277	146885	145864	143540	142047
536	72193.7	84921.4	92502.1	104503	122296	131853	167715	224815	237092	237527	252782	258551	252782	269088	273353	277224	272207	276064	279043	282521	280309	286982	285587	289645	288227		536	212867	191126	181697	174554	170860	166813	164983	162320	159689	159838	157686	155201	153817	152890	151320	150219	149830	148569	146015	144565
537	76743.4	91280.2	100813	114349	135655	146090	188063	254591	268801	268140	285179	290559	285179	302523	307832	312195	308708	311751	316223	319685	317513	323983	320610	328455	326707		537	227116	201641	190742	182641	178466	173492	171389	167983	165005	164801	162786	159884	158277	156884	155518	154185	153433	152002	149376	147708
538	81971.7	98708	110254	125948	150991	162890	211530	288681	304059	303225	322171	327726	322171	340431	347856	351650	350851	352710	358467	362550	360272	366611	361323	373041	370446		538	243883	214258	201393	192137	187259	181776	179042	174981	171811	171057	168752	165541	163953	162121	160548	159051	158099	156352	153689	151919
539	88337.3	107477	121382	139616	168480	182357	237923	326998	345201	343475	364426	369785	364426	383668	393071	396899	398284	399211	406778	410871	407954	415231	407787	423923	420038		539	263098	228811	214006	203543	197488	191583	187485	183297	179636	178266	175859	172655	170630	168493	166569	165088	164024	162079	159070	156880
540	95546.5	117121	133897	154626	188255	204201	268262	369662	391582	388799	412547	416873	412547	432455	443942	448182	451486	451834	461142	465298	461975	468825	460324	481039	475693		540	284721	245337	228014	216300	209422	202798	197587	193132	188880	186723	184230	181029	178408	176125	174224	172322	171062	168939	165296	163175
541	103725	128281	147872	171279	210484	228790	302208	416535	441916	438727	465510	469346	465510	486509	500030	504067	509761	510690	521368	525616	522579	528420	518782	543888	537583		541	308895	264078	244129	231074	222928	215173	209445	204335	199634	196591	193838	190730	187182	184517	182785	180357	179076	176826	172742	170277
542	112667	140644	163219	189713	234588	255544	339243	467930	496851	493351	523627	526914	523627	546070	561526	565452	574219	575367	587349	591454	588832	594201	583337	613347	604803		542	335640	284474	262112	247232	237687	229284	222703	216872	211486	207758	204586	201474	197279	194426	192245	189816	188383	185769	181258	178017
543	122695	154056	179728	209788	261166	284620	379358	523768	556722	553364	586869	589561	586869	610116	628748	632113	644602	645285	658892	663356	660461	665371	653304	687762	677968		543	364611	306719	281569	264915	253872	244915	237244	230842	224675	220102	216626	213063	208518	205298	202654	199929	198595	195470	190799	187087
544	133305	168554	197429	231626	289705	316186	422458	583376	620510	616548	654648	657156	654648	679111	700293	704647	718680	719982	735418	740274	737622	741638	729091	767180	756605		544	395695	330682	302429	283835	271559	261279	253163	245993	238901	233368	229159	225693	220588	217122	214141	210935	209459	206318	200815	196807
545	144794	184093	216549	254982	320088	349532	467633	646326	688978	683880	726804	728306	726804	752748	776198	780246	798224	798512	816287	820828	819204	822391	810057	851710	840156		545	428679	356229	324637	303903	290320	279327	270031	261882	254391	247959	242818	239593	233345	229530	226458	223253	221117	217974	211876	207477
546	157000	200865	236648	279704	352105	384595	515478	712796	759955	754271	801962	803244	801962	829636	855670	860598	881135	881315	901006	906215	904515	907358	894709	940297	927972		546	462975	383444	347762	325340	310181	298030	287439	278889	270643	263280	257691	254070	247312	242832	239389	236206	233498	230007	223663	218784
547	169767	218379	257537	305423	385180	421086	564487	781518	833961	826919	879896	880912	879896	910400	937949	943010	966486	967528	988762	994573	992846	995427	983354	1031170	1018980		547	499061	411310	372000	347118	330765	317450	305636	296622	287689	279023	273335	268996	261867	256816	253015	249755	246416	242638	236197	230459
548	183152	236312	279246	331906	419354	458421	615531	851670	908865	902020	959377	960263	959377	993060	1022380	1027390	1054180	1055720	1078780	1085250	1083650	1085910	1073740	1124400	1112140		548	536053	439621	396442	369668	351398	337180	324331	314406	304958	295378	289078	284393	276498	271311	267241	263467	259613	255605	248861	242599
549	196676	254706	301167	358876	453914	496344	666584	922041	984481	977797	1040030	1040460	1040030	1076930	1107900	1112920	1142670	1144770	1170020	1176620	1175280	1177090	1165980	1218390	1206380		549	572656	467993	421463	392451	372223	357176	343205	332353	322210	312080	305083	300034	291684	285782	281529	277388	272881	268583	262177	254934
550	210226	273060	323200	386098	488193	534435	718077	992450	1060790	1053520	1120050	1121170	1120050	1161240	1193010	1198480	1231060	1234080	1261210	1267960	1267140	1268180	1258140	1311700	1301010		550	609759	496533	446197	415286	393345	376901	362331	350465	339639	328727	320951	315403	306656	300406	295717	291198	285918	281662	275363	267261
551	223826	291343	344873	413163	522327	571990	768397	1060930	1135530	1128140	1198660	1200240	1198660	1243810	1276770	1282440	1318270	1322140	1351320	1357870	1357450	1358480	1349660	1403480	1394740		551	645889	524324	470620	437414	413820	395998	380879	368603	356602	345224	336494	330340	321492	314845	309587	305059	298737	294414	288117	279403
552	236805	309173	366172	439213	555623	608424	816894	1127900	1207620	1200130	1275290	1277140	1275290	1323850	1358450	1364050	1402010	1407510	1438580	1445080	1444230	1447010	1438740	1491930	1484940		552	680860	550796	494465	458659	433716	414406	398866	385863	372797	360718	351625	345017	335452	328642	323261	318259	311381	306976	300679	290855
553	249146	326590	386576	464546	587769	643183	863148	1191800	1275890	1268990	1348420	1350800	1348420	1400750	1435780	1442180	1483060	1489720	1521260	1528190	1527720	1531200	1524970	1576640	1572050		553	713771	576221	516635	479262	452505	431940	415726	402283	388054	375868	366252	359181	348853	341642	336132	330757	323380	318858	312530	301864
554	260978	343282	405854	488653	618071	676148	906922	1252170	1340320	1333820	1417440	1420390	1417440	1473620	1508560	1515630	1558350	1566770	1599290	1606460	1606220	1610110	1606410	1656110	1654270		554	744479	599932	537470	498091	469838	448419	431378	417289	402539	389915	379807	372031	361132	353536	348288	342934	334499	329967	323456	312219
555	272203	358868	424052	510859	646231	706618	947154	1307320	1400020	1393880	1480780	1484150	1480780	1541370	1575770	1583950	1628360	1638570	1671260	1678170	1678460	1683350	1682080	1728790	1730970		555	772539	621970	556331	515342	485988	463508	445800	431228	415583	402537	391896	383850	372655	364753	359274	353621	344599	339674	333327	321830
556	282514	373274	440560	531191	671482	734211	983920	1357420	1453280	1448820	1538050	1542620	1538050	1601990	1636820	1645320	1691060	1703220	1735690	1743020	1744080	1750220	1751270	1794280	1800200		556	797566	641437	573152	530710	500326	476926	458714	443657	427162	413864	402713	394655	382938	374737	369132	363122	353870	348412	342098	330315
557	291944	386127	455350	549787	694230	758961	1016530	1402380	1500730	1497110	1588430	1594670	1588430	1655900	1690950	1699600	1746600	1760930	1792900	1800540	1801870	1808960	1813580	1852730	1862390		557	819200	658639	587656	543847	512619	488127	470321	454577	437038	423699	411891	403912	391802	383571	377695	371519	361822	356134	349714	337701
558	300435	397798	468379	566325	714085	780455	1045420	1441080	1541140	1539910	1632940	1639600	1632940	1703560	1737660	1746660	1793960	1811510	1842370	1850260	1851940	1859820	1867970	1902970	1916450		558	837278	673150	600151	555321	523346	497663	479726	463477	445571	432201	419898	411712	399006	390789	385302	378554	369010	362726	356175	343983
559	307536	407573	479763	579988	730456	799174	1068640	1473180	1574660	1575700	1670290	1677400	1670290	1743340	1776600	1786690	1833780	1853980	1884510	1891810	1893610	1903000	1914490	1945040	1962630		559	852841	685290	610398	564410	532122	505528	487328	470773	452716	439124	426574	417781	405191	396920	391268	384150	374432	368246	361412	349111
560	313552	415974	489246	591454	743932	813967	1087970	1499060	1601680	1604620	1700970	1708950	1700970	1775870	1808730	1818980	1865210	1888150	1918300	1926060	1927270	1938560	1952670	1978920	2001090		560	865029	694669	618733	571937	539281	511847	493514	476449	458063	444270	431506	422481	409816	401846	395655	388367	378968	372486	365341	353166
561	318509	422804	496846	600744	754590	825702	1102840	1518920	1622610	1626880	1724530	1733260	1724530	1801560	1832840	1843780	1889630	1915620	1944190	1952100	1953650	1965870	1982760	2004770	2031160		561	874337	702191	624948	577359	544683	516361	498049	480773	462203	448094	434954	425872	413370	405340	398907	391599	382312	375396	368069	356136
562	322133	428245	502682	608100	762850	834097	1114110	1533600	1636740	1643320	1741900	1751210	1741900	1820640	1850610	1862010	1907360	1935040	1962830	1970640	1972910	1985360	2005480	2023600	2053470		562	880782	706906	629582	581568	548483	519644	501141	483692	464786	450309	437466	428388	415822	407985	401005	393595	384682	377472	369754	357962
563	324835	432299	506809	613551	768262	840027	1121580	1542420	1645650	1654190	1753710	1762710	1753710	1832240	1862030	1873850	1918850	1947860	1975350	1983170	1985790	1998800	2021820	2035680	2068870		563	884637	710175	632695	583778	550886	522112	502706	485446	466553	451635	438621	429728	417019	409466	402336	394743	386046	378621	370785	359052
564	326620	435074	509679	617372	771797	843878	1125920	1547020	1649870	1660150	1760000	1768990	1760000	1838610	1868290	1879620	1923840	1954910	1981830	1989470	1992370	2005290	2031350	2041660	2077390		564	886494	711665	634415	585009	551694	523299	503233	485875	467363	451883	438963	430062	417364	410240	402537	395205	387211	378967	370744	359107
565	327857	436997	511469	619382	773566	845893	1127220	1547780	1649820	1661580	1762170	1770540	1762170	1840820	1869160	1880950	1924950	1957100	1983720	1991540	1993860	2006910	2035540	2042600	2080200		565	886626	711872	634732	584915	551633	523574	502893	485449	467315	451231	438468	429460	417137	410289	402286	394848	387103	378708	370319	358883
566	328158	438064	512028	620277	773685	846141	1126740	1545470	1646790	1659040	1759910	1768230	1759910	1838780	1866370	1877880	1920470	1954180	1980120	1988900	1990820	2003680	2034800	2038870	2078350		566	885295	711523	633936	583890	550840	523160	502232	484335	466233	450069	437738	428952	416418	409487	401655	394116	386479	378230	369602	358182
567	327949	438543	511847	619698	773032	844879	1124330	1540170	1641060	1654410	1755340	1763150	1755340	1833210	1860160	1871700	1913450	1948360	1973260	1982270	1984470	1996820	2029640	2031420	2072660		567	883672	710094	632872	582184	549198	521926	500839	482874	464854	448495	436548	427756	415134	408444	400641	392783	385434	377265	368388	357039
568	327064	437969	510881	618347	771087	842651	1120300	1533390	1632650	1647610	1747410	1754890	1747410	1824610	1851670	1862780	1903300	1939190	1963820	1973170	1975030	1987320	2021600	2021540	2063410		568	880681	707654	631023	580268	547188	520203	499162	481040	463067	446365	435042	426576	413737	406927	398936	391052	384422	375407	366937	355696
569	325828	436970	509575	616088	768136	839602	1115250	1524970	1622550	1639140	1737480	1744760	1737480	1813550	1840190	1851790	1891720	1927890	1952970	1961200	1962750	1974830	2011150	2010420	2051870		569	876816	704747	628369	577963	544946	518054	497198	478724	461260	443983	433447	424776	411677	404942	397010	389042	383076	373717	365556	353918
570	324172	435607	507731	613707	764511	835818	1109110	1514690	1611140	1628140	1726210	1732690	1726210	1801520	1827350	1839750	1878310	1915450	1939710	1946540	1948420	1961040	1998520	1996640	2038060		570	872662	701438	625787	575420	542090	515347	494869	476183	459178	442024	431355	423013	410103	402949	394819	386893	381388	372108	363698	352342
571	322116	434114	505243	610734	760589	831375	1101820	1503140	1599610	1616210	1713660	1719430	1713660	1787910	1813210	1825900	1863600	1901420	1924870	1931160	1933630	1945400	1984600	1981460	2023100		571	868266	698112	622897	572577	539161	513068	492645	474067	456949	440079	429171	421071	408309	400340	392876	384867	379391	370050	361769	350486
572	320227	432165	502811	607045	756421	826321	1094190	1490700	1586710	1603080	1700600	1705520	1700600	1773110	1798980	1810490	1847630	1886080	1908910	1914410	1917000	1928770	1969360	1965190	2006320		572	863957	694466	619826	569875	536513	510444	490213	471740	454514	437689	426734	418785	406266	398185	390584	383211	377130	367795	359892	348667
573	318103	429968	499963	603181	751470	821046	1085970	1478240	1573540	1589260	1686520	1690560	1686520	1757230	1782790	1794410	1831420	1869730	1892890	1897120	1900180	1910850	1953130	1947570	1988380		573	859260	690891	616365	566675	533207	507619	487441	468832	452139	435300	424540	416296	403999	395817	388294	381123	375148	365625	357823	346590
574	315936	427301	497005	599205	746714	815650	1077310	1464010	1559640	1575270	1671350	1674780	1671350	1740600	1766630	1777360	1814250	1852290	1875910	1879810	1883160	1891810	1935660	1929940	1970210		574	853808	686446	612886	563437	530157	505181	484447	466056	449364	432609	422308	413555	401337	393577	385617	378928	372889	363525	355708	345040
575	313521	424426	494098	594738	741629	809924	1068410	1449770	1544390	1560540	1655220	1658010	1655220	1723150	1749370	1760090	1795870	1833300	1857810	1860480	1864740	1873440	1916600	1911350	1950710		575	848467	682087	609447	559673	526908	501902	481049	463381	446624	430256	419549	410652	399269	390978	382860	376676	370413	361148	353652	343220
576	310806	421355	490466	590410	735916	803791	1059280	1435000	1529210	1544990	1637840	1641060	1637840	1704720	1730900	1741560	1777240	1814640	1839100	1840500	1845000	1853550	1897710	1892120	1930340		576	842527	677734	605152	555816	523184	498471	477905	460318	443358	427507	417189	407970	396902	388509	379866	374267	367667	358299	351173	340983
577	308217	418045	486629	585846	729661	798116	1049620	1419910	1513450	1528920	1620130	1623810	1620130	1686670	1711160	1723110	1758620	1795020	1820730	1820200	1825190	1833720	1877260	1871830	1910250		577	836720	672776	600721	552069	519811	495022	474703	456811	439893	424803	414863	405053	394133	385696	377187	371761	364610	355506	348793	338512
578	305482	414823	482854	581157	724004	791145	1039630	1403990	1497170	1512470	1602320	1605700	1602320	1667500	1692150	1703660	1739610	1775210	1801000	1800090	1805280	1813700	1856690	1850410	1888030		578	829739	667737	595969	547816	515787	491424	471082	453161	436444	421421	411739	401750	391348	383175	374333	369017	361182	352473	346136	335980
579	302572	411109	478930	576376	717361	783942	1028930	1387980	1481680	1495620	1584790	1587670	1584790	1647990	1671570	1684800	1720210	1754100	1780790	1779670	1783960	1793080	1835890	1828640	1866370		579	822472	661894	590943	543195	511544	487303	466878	449324	432449	418105	408480	398828	388156	379971	371041	366299	357978	349536	343337	333162
580	299874	407321	474697	570917	710336	776516	1018230	1371270	1465090	1479030	1566400	1569620	1566400	1628490	1651340	1664870	1700170	1733700	1759900	1758260	1762450	1770890	1814000	1806550	1845260		580	814847	655971	585429	538359	507250	482675	462899	445168	428202	414608	404963	395195	384615	376710	367940	363357	354281	346419	339775	330196
581	297018	403393	470660	565545	703612	768792	1006850	1356200	1448100	1461510	1546630	1550150	1546630	1608000	1630990	1644550	1679580	1712470	1738750	1736600	1740530	1750060	1791300	1784540	1823140		581	806759	649975	579907	533651	502601	477866	458551	440961	423896	410602	401269	391563	380775	372709	364336	360102	350506	343293	336449	326838
582	293800	399614	466156	560813	696722	761240	995215	1339680	1430880	1444170	1526580	1531480	1526580	1586900	1609890	1623660	1658800	1690890	1716680	1714300	1718350	1728620	1768340	1761990	1799840		582	798431	643384	574029	528493	497729	472761	453895	436767	419275	406913	397333	387661	377295	369053	360835	357062	347079	339880	332852	323309
583	290892	395701	462281	556054	689665	753934	983556	1323460	1414870	1427380	1507180	1512600	1507180	1567010	1588510	1602340	1637950	1669440	1695300	1692400	1695500	1706840	1745780	1739100	1776770		583	790023	636918	567870	522939	493060	467777	449116	432665	414686	402970	393085	383658	373343	365381	357021	353371	343138	336206	329101	320203
584	287922	391757	457892	550629	682407	745829	972770	1306240	1397980	1409960	1487780	1493690	1487780	1546580	1566530	1581880	1617190	1648670	1673740	1670000	1674110	1684120	1722630	1716380	1753960		584	781714	630266	561884	517513	488369	462443	444221	428274	410220	398599	388553	379787	369363	361588	353638	349576	338863	332851	325592	316783
585	285089	388220	453454	545341	675301	738130	961997	1289220	1379580	1393030	1468670	1475280	1468670	1526450	1544970	1560560	1596760	1628640	1651760	1648760	1653400	1662910	1699880	1694380	1731760		585	773247	623777	556107	512825	483375	458285	439600	423874	406369	394942	384882	376245	365483	357576	349873	346192	335577	329024	321847	313740
586	282238	384356	449122	540094	668270	730801	951322	1273410	1362330	1376320	1449900	1456860	1449900	1506620	1524070	1540310	1576930	1608900	1631350	1627640	1631520	1642110	1678010	1673150	1710000		586	765706	618272	550612	508185	479045	453771	434700	419951	402162	391097	380951	372296	362281	354063	346234	342883	332344	325687	318391	310735
587	279950	380916	444685	535566	661769	723729	941248	1258250	1346490	1361400	1432690	1439920	1432690	1487150	1505270	1521500	1557800	1590150	1610960	1607260	1611640	1622120	1657050	1652300	1689050		587	758908	612451	545762	503527	474638	450162	430511	416402	398666	387432	377510	368710	359111	350745	343325	339698	329349	322734	315293	307739
588	277480	377942	441140	531450	655777	717024	931481	1244720	1331440	1346020	1416750	1424150	1416750	1469550	1486800	1504370	1539550	1572020	1591840	1588030	1593370	1602520	1637650	1632850	1670510		588	753187	607702	541204	499602	470939	446858	426956	412721	395604	384621	374063	365827	356295	347983	340925	336968	326768	320130	312383	305561
589	275530	375149	437950	527975	650756	711006	923254	1232830	1318080	1333030	1402730	1409600	1402730	1453800	1470910	1487320	1523830	1555580	1574230	1571310	1576480	1585430	1619450	1615940	1653580		589	748319	603865	538511	496181	467760	444574	424163	410188	392970	382408	371269	363134	354158	345551	338335	334474	324760	317978	310342	303356
590	274063	373377	435421	524810	646601	706142	917073	1223640	1306100	1321200	1390020	1397020	1390020	1440070	1456600	1473570	1509090	1541720	1559590	1557200	1561670	1571240	1603000	1600650	1639000		590	745313	601060	536081	493643	465767	442400	422173	408632	391628	380297	368818	360706	351899	343775	336493	332518	322828	316589	308937	301309
591	273263	371598	433588	522637	642920	702138	912048	1215650	1296140	1311410	1379780	1386710	1379780	1429560	1445060	1460600	1497000	1530430	1547360	1545450	1549490	1558560	1589190	1587530	1626190		591	743437	599245	534955	492088	464574	441437	420571	407553	390570	379270	367713	359027	350873	342651	335074	331738	321877	315537	308117	299854
592	273060	370895	432570	521246	640598	699652	908990	1209740	1288150	1305250	1372220	1378650	1372220	1420610	1436830	1451040	1487960	1521640	1537710	1536270	1540390	1548930	1577910	1577530	1616960		592	743113	598995	534665	492008	463896	441243	420228	407232	390335	378679	367412	358242	350410	342278	334699	330793	321419	315148	307627	298807
593	272729	370824	432215	520858	639733	698795	906631	1205550	1283450	1301220	1367450	1372670	1367450	1414420	1430450	1444670	1481190	1515140	1531840	1530250	1534440	1541260	1570380	1570590	1610200		593	743986	599789	535090	493102	464335	441936	420159	407461	391214	379367	368361	358469	350761	342477	335056	331026	321290	315326	307698	298839
594	273022	370967	432631	521237	639621	698932	907217	1203730	1280980	1299710	1364640	1369900	1364640	1411510	1426260	1440660	1478030	1511690	1528620	1527050	1531350	1537400	1565180	1566880	1606690		594	746856	601586	536838	494104	465430	443357	421280	408639	392744	380345	369281	358940	351022	342983	335825	332218	321793	316072	308589	299527
595	273845	371897	433702	522785	641139	700542	908416	1203730	1280770	1299890	1364540	1368910	1364540	1410340	1425240	1438950	1477530	1510850	1528780	1526730	1530670	1536040	1562680	1565890	1605330		595	750007	604802	539544	496514	467538	445340	423482	410823	394472	381853	370459	360383	352402	344370	337322	333038	322904	317143	309863	300485
596	274692	373558	435890	524895	643609	703061	911118	1206010	1282410	1301880	1367190	1370060	1367190	1412300	1426580	1439590	1478290	1512380	1530390	1528990	1532370	1537740	1563360	1567220	1606600		596	753766	608336	542446	499398	470086	447999	426322	412787	396658	384256	372603	362668	354338	345640	339170	334745	324890	319028	311693	301515
597	276015	375916	438353	528054	647692	706503	915382	1209850	1286460	1305710	1371200	1373340	1371200	1416430	1429620	1442520	1482970	1516170	1534090	1532800	1536540	1540680	1567330	1571810	1610780		597	759063	612608	545883	502334	472880	450321	429486	415104	399538	387147	375015	365233	356091	347279	341474	336804	327136	321441	313906	303236
598	277934	378841	441509	531604	651585	711335	920980	1215270	1292590	1311270	1377270	1378340	1377270	1422860	1435190	1446720	1488530	1521130	1540970	1538640	1542270	1545640	1572600	1577410	1616970		598	764413	617247	549593	505848	476536	453206	432493	417369	402752	390164	377540	367861	358227	349327	344139	338584	329662	323612	316773	305061
599	280065	381862	445291	535067	656783	716352	926900	1221350	1299580	1318140	1383480	1384040	1383480	1430310	1442350	1452690	1496350	1527730	1548170	1545450	1549670	1552670	1579820	1583870	1625050		599	770339	621905	553481	509133	480475	456076	436038	420454	405892	393326	380501	370227	360247	351744	346108	340852	331909	326010	319210	307123
600	282195	385064	448681	538891	661633	721768	933192	1228480	1306720	1325520	1390590	1391240	1390590	1436790	1450110	1459150	1503760	1534880	1555170	1553490	1558200	1561010	1588400	1591470	1632240		600	775972	626420	557566	512868	484511	459079	439587	423339	408771	396563	383084	372994	362489	354262	348369	342705	334619	328140	321335	309126
601	284571	388372	452595	543166	667111	727136	939527	1235880	1314260	1333110	1397590	1397600	1397590	1444340	1458170	1466450	1511600	1543130	1562970	1561540	1566130	1568140	1597350	1598980	1640910		601	781745	630693	561296	516546	487971	461971	442599	426358	411547	399439	385392	375598	364877	356504	350460	344999	336914	330453	323408	311059
602	286788	391632	456005	547028	672119	732834	945504	1242760	1321050	1341120	1405160	1404360	1405160	1451340	1465350	1473200	1518390	1550760	1570550	1569210	1573290	1575290	1606470	1606210	1648330		602	786760	634067	564617	520259	490924	464645	445557	428781	414091	401512	387463	377923	366876	359092	352117	346871	338989	332388	325254	312778
603	288983	394309	459503	549992	676123	737618	949092	1248240	1326120	1347520	1410920	1410530	1410920	1456410	1472050	1479690	1525110	1556840	1577470	1575500	1579480	1582580	1614720	1612700	1656250		603	791017	637548	567608	522686	493312	466878	447861	431082	416205	403592	389446	379485	368113	360769	353664	348550	340609	334012	326683	313960
604	290486	396891	462234	552572	680061	741421	953213	1252540	1330730	1352270	1415290	1415400	1415290	1461220	1477900	1483990	1529740	1561460	1582770	1580840	1584490	1587950	1621030	1617670	1662590		604	793603	640123	570047	524858	495285	468628	449657	432489	418045	404948	390641	380554	369272	362674	354738	349764	342443	335086	327839	315084
605	291858	398315	464412	554745	682832	744688	956081	1254900	1333710	1355570	1417820	1417750	1417820	1463560	1480340	1486380	1533080	1565340	1586050	1583140	1588220	1591100	1625710	1620100	1666200		605	794712	641910	570934	525818	496401	469591	450441	433187	418761	405261	391268	381326	369732	363531	355704	350099	343144	335867	328459	316016
606	292728	399766	465816	556285	684562	746065	957494	1255560	1333630	1356330	1418730	1418310	1418730	1463190	1481570	1486570	1534080	1565680	1586710	1583460	1589310	1591120	1628340	1621250	1666690		606	794986	642707	571389	526318	497100	469924	451251	433404	418606	405169	391946	381969	370001	363941	356176	350700	343465	336063	329116	316560
607	293247	400405	466566	556771	684428	746644	956566	1253180	1331690	1354500	1416630	1416450	1416630	1460190	1479990	1484320	1532350	1564240	1585380	1581800	1587310	1589070	1628900	1619480	1665150		607	794131	642264	571155	525900	496312	469385	450720	433146	418320	404765	391709	381860	369318	363910	355932	350432	343312	335602	328913	316366
608	293138	400612	466598	556274	683595	745806	954180	1249290	1327270	1350650	1411870	1412460	1411870	1456130	1475830	1480080	1527570	1560120	1580880	1577570	1582930	1584510	1625300	1614080	1659960		608	791584	640810	569483	524228	494510	468133	449415	432263	417778	403167	390581	381129	368167	363338	354934	349341	342620	334505	328072	315683
609	292631	400001	465740	554768	681507	743680	950325	1242690	1320770	1343850	1405210	1405950	1405210	1450000	1468890	1473350	1520970	1552890	1572960	1570320	1575940	1577460	1618830	1606680	1652450		609	787415	638081	567068	522343	492372	466027	447692	430494	416009	400965	388540	379630	366395	361824	353280	347712	341448	333125	326968	314386
610	291656	398640	464174	552221	678083	740659	945027	1235070	1312890	1335000	1395810	1397900	1395810	1440460	1459720	1464080	1510000	1542220	1562350	1559720	1565980	1567250	1609220	1596050	1642110		610	782180	634370	564105	519664	489099	463182	444985	427734	413365	398713	386269	377894	364851	359940	351103	345462	339241	331356	324934	312768
611	290130	396774	461773	548738	674121	736231	937995	1224430	1302550	1324770	1384670	1387400	1384670	1428980	1448240	1452420	1497530	1529870	1549080	1546410	1553990	1554840	1597240	1582520	1629510		611	775709	629687	560258	515968	485096	460340	442208	425086	410550	395843	383588	375434	362269	357093	348736	343382	337216	328726	322772	310553
612	288181	393950	458433	544623	668373	730186	929845	1212540	1289740	1312340	1370560	1374390	1370560	1415250	1433890	1438690	1482430	1514970	1534220	1532300	1538870	1539390	1582470	1567130	1614900		612	769008	624249	555608	512078	481047	456668	438359	421655	407408	392083	380109	372334	359152	354236	345705	340745	334319	325882	319904	308166
613	285975	391213	454203	539745	661997	723996	920283	1198680	1275150	1298400	1355220	1359840	1355220	1400010	1416660	1422490	1466280	1498540	1517470	1514270	1521060	1521620	1566420	1550930	1598210		613	760486	618442	549968	506996	476406	452261	433464	417097	403865	388347	376663	368302	355877	350884	342099	337470	331426	322774	316570	305404
614	283131	387677	449495	534485	654415	716165	908986	1183050	1259160	1282300	1338220	1343570	1338220	1383360	1397690	1404630	1447270	1480680	1497290	1494570	1501340	1502140	1546600	1530130	1578140		614	751536	611772	544465	501332	470751	448122	428488	412774	399594	383409	372935	364133	352473	347583	338336	333847	328047	319150	312919	302713
615	280042	383573	444452	528284	646114	707651	896369	1166390	1241570	1264620	1319890	1325880	1319890	1363900	1377380	1384610	1427140	1459830	1475650	1473930	1480700	1480780	1525940	1508430	1556470		615	742313	604110	537763	495461	465111	443063	422791	408012	395406	378654	368502	359732	349110	343721	334196	329657	324011	315501	309268	299196
616	276860	379285	439142	521598	637884	698043	883877	1148640	1221570	1245860	1301530	1306510	1301530	1343280	1356320	1363370	1405550	1438430	1452650	1450850	1458900	1457770	1502970	1485380	1532760		616	732255	596131	531053	488841	458783	437499	417250	402698	389907	373345	364301	355108	344812	339834	329384	325510	319789	311046	305079	295435
617	273660	374619	433409	514949	628809	688585	870232	1131040	1202120	1226980	1281950	1286310	1281950	1322180	1334040	1341490	1383040	1416190	1429670	1427370	1436940	1434400	1479000	1461410	1509530		617	721701	587600	523691	482116	452360	432212	411405	396890	384698	368178	359664	350120	340505	335718	325368	320992	315529	306959	301092	291605
618	270229	369959	427354	507910	620067	678069	857198	1112080	1182170	1207220	1261200	1265740	1261200	1300740	1311500	1319330	1360350	1392850	1405650	1404190	1413780	1410140	1454050	1437530	1485700		618	710932	579063	515946	475377	445147	426238	405809	391291	379419	362515	354430	344982	335832	331302	320954	316812	310677	302646	296805	287293
619	266650	364748	421378	500422	610772	667826	844007	1093800	1161850	1187230	1240330	1244820	1240330	1279120	1288700	1296790	1337080	1368940	1381380	1379240	1389700	1386270	1428220	1412630	1461650		619	700679	570086	508221	468326	438562	420631	400042	385488	373803	357528	349617	340278	331294	326429	316115	312452	306067	298637	292283	283140
620	262909	359265	414825	493768	601489	657751	830744	1074860	1142480	1166760	1219230	1223810	1219230	1257670	1265680	1273930	1314470	1344930	1357180	1354970	1365470	1361630	1403040	1387920	1437630		620	689822	561471	500632	461692	432000	415038	394311	379483	368145	352211	344658	335025	326456	321731	311858	307931	301230	294596	288079	278765
621	259338	354211	408700	486773	592061	647575	817464	1055930	1123250	1147080	1198250	1203030	1198250	1236780	1243500	1251970	1292110	1321080	1334190	1331460	1342110	1338130	1377260	1363380	1413110		621	679266	553003	493051	455033	426115	409369	388348	373849	362536	346831	340005	330396	321860	316802	307896	303523	296622	290692	283764	274821
622	255837	349196	402792	479504	583222	636887	804831	1037180	1104130	1127490	1177950	1181880	1177950	1215120	1221640	1229190	1269940	1297890	1310560	1308110	1318300	1314380	1352710	1338710	1388640		622	668496	544744	485448	448393	419925	402669	382352	368505	357345	342276	335542	325807	317719	312286	303680	299481	292405	286790	279625	271234
623	252634	344022	396573	472622	574126	626940	791674	1019600	1085420	1108440	1158370	1161760	1158370	1194050	1199640	1207890	1247910	1275060	1287770	1285430	1295590	1291110	1328050	1314820	1365320		623	658310	537034	478220	441816	413935	396640	377203	363276	351908	337438	331034	321379	313158	308069	299186	295138	287841	282952	275686	267273
624	249317	338856	390678	465393	565416	616828	778940	1002060	1066880	1089820	1138890	1141490	1138890	1173590	1178420	1186460	1225400	1253320	1264800	1262040	1272390	1267710	1304030	1291300	1341840		624	648514	528993	471374	435781	407983	390575	371881	358152	346927	332644	326773	316957	308615	303549	295788	290965	283209	279004	272006	263589
625	245896	333919	384934	458975	556808	607071	766320	985263	1048690	1070830	1118710	1121380	1118710	1152710	1157520	1164870	1203760	1230940	1242430	1239220	1249530	1245940	1280400	1268320	1318490		625	638797	521165	464490	430209	402011	385181	366707	353017	341967	328163	322718	312839	304205	298957	291756	286797	279329	274925	267508	260183
626	242484	329082	379242	452848	548569	597534	753768	967937	1032150	1052690	1099350	1101890	1099350	1132630	1135700	1144270	1182230	1208850	1220020	1216910	1227630	1223900	1256850	1244890	1295330		626	630030	513908	457920	424115	396514	379763	361451	348146	336579	323982	318083	308385	300031	294547	288175	282931	275492	271458	263906	257109
627	238966	324020	373857	446107	540373	588006	741878	951307	1014440	1034560	1080650	1082850	1080650	1113190	1114570	1123320	1161040	1186760	1198660	1195680	1205770	1202320	1234600	1222130	1272610		627	620849	505678	451380	417912	390851	374286	356454	343337	331540	319890	313553	303822	295422	289893	284428	279037	271612	267707	260509	253542
628	235684	319072	367928	439245	531809	578173	729780	934290	996794	1016400	1061560	1063740	1061560	1093130	1093090	1103290	1139950	1165120	1177000	1173600	1183900	1181300	1211890	1199880	1250240		628	612501	498315	444828	411361	385673	368711	351349	338516	326725	315973	309179	299326	290875	285836	280274	275174	268203	264268	256889	250276
629	232503	314206	361995	432417	523487	569108	717429	917568	978809	998961	1042730	1044380	1042730	1073010	1072800	1082750	1119410	1144160	1155350	1152730	1161990	1160560	1189910	1177980	1227930		629	603471	490196	438451	404819	380248	363374	346699	333886	321934	311496	304568	294372	286392	281436	276025	270764	264385	260337	253442	246424
630	229204	309178	356018	425677	514889	559919	705005	901087	961464	980835	1023570	1024690	1023570	1052480	1052970	1062410	1097930	1122680	1134390	1130530	1139560	1139310	1168440	1155850	1205080		630	594242	482477	431624	398608	375016	357855	341728	329369	317278	306759	300145	289701	281429	277072	271957	266644	260362	256427	249724	242745
631	225733	304538	349921	418936	506358	550252	692317	884657	944197	962966	1004690	1005240	1004690	1032500	1033960	1041970	1077380	1101510	1112190	1108260	1118160	1117970	1146690	1134110	1182760		631	585763	474999	425085	392669	369685	352655	336278	324441	312087	302324	295848	284642	277385	272749	267496	262485	256843	252501	245855	239159
632	221930	299662	344232	411854	498064	540566	679093	868192	926553	943727	984836	985535	984836	1011580	1014140	1021240	1056660	1079710	1091220	1086910	1096080	1095810	1124480	1111620	1160720		632	577084	467656	418661	386979	363723	347212	331079	319513	307333	297414	291121	279692	273039	268582	263339	258073	252646	248369	241961	235582
633	218178	294535	338020	404756	489717	531068	667131	852244	908514	924749	965023	965467	965023	991006	994572	999991	1035510	1058460	1070100	1065400	1073910	1074860	1101920	1088760	1137130		633	567894	459647	411959	380660	357964	341360	325262	314587	302402	292575	286653	274712	268486	264198	259294	253759	248111	244287	237952	232024
634	214551	289515	331756	397068	480556	521362	654296	835807	890085	905917	944900	945148	944900	970568	974620	979376	1013950	1036590	1048600	1043580	1051640	1053520	1079460	1066170	1113980		634	558096	452043	405366	373740	351601	335458	319649	309079	297039	287567	281627	269943	263433	259539	254684	249735	243993	240060	234066	228244
635	210921	284245	325340	389656	471121	511147	640853	818534	871183	886424	925271	925616	925271	949234	954858	958229	992274	1014830	1026570	1021630	1028960	1031230	1057030	1042600	1089490		635	547224	444114	398084	367338	345392	329278	313844	303506	291252	282445	276745	265106	259085	254883	250190	245189	239416	235502	229756	224183
636	206832	279140	318732	382092	461957	501244	627320	801714	852135	868049	904482	905208	904482	927747	934309	937144	969887	992852	1004110	998935	1006280	1008830	1034090	1018610	1065670		636	536164	435317	390129	360349	338990	323508	307814	297343	285789	277298	271569	260050	254482	249772	245466	240699	235154	231176	225929	220026
637	202385	273636	312373	373874	452531	491061	613521	783993	832490	848686	883602	884071	883602	905893	913004	915710	947289	969876	981966	976235	983513	986202	1011340	995193	1040460		637	525740	426818	382339	353051	332269	316783	301375	291600	280191	271577	266176	254606	249428	244754	240799	236077	230476	226785	222162	216015
638	198216	267818	305757	365814	442626	480315	600819	765990	812480	828586	863021	863867	863021	884980	891741	893696	924892	947443	959716	953240	960415	962868	987299	971737	1015460		638	514360	418195	374365	345541	325875	310535	295099	285653	274683	265709	260580	249258	244670	239557	235960	231140	225506	221839	218373	211456
639	194143	262250	299268	358041	433161	469657	587080	748034	793407	808788	842247	842956	842247	863333	870641	872112	902226	924534	937460	930164	936709	939083	963059	947294	990246		639	503326	409235	366006	337642	319151	304171	288751	279892	268937	260074	255690	244038	239312	234170	230842	226585	220620	217660	213710	207184
640	189758	256627	292946	349881	423469	459041	573693	729899	773437	789044	821258	822132	821258	842699	849157	850222	878659	901336	914354	906558	913413	916155	939924	923795	965632		640	492326	400204	358017	330215	311986	297788	282093	273852	263132	254590	250358	239165	234774	228911	226144	221824	215887	213257	209122	202765
641	185511	250952	286413	341844	414067	448345	560677	711818	754569	769546	800579	801635	800579	821842	827342	828359	856612	878071	892049	882864	889567	892540	916573	900791	940093		641	481333	390915	350123	322896	304957	291448	275723	268051	257532	248852	244895	234272	229906	223780	220744	217376	211170	208873	204877	198367
642	181288	245789	280245	333907	404077	437865	547473	693772	735670	750143	780354	781708	780354	801475	806402	806736	834563	854723	870152	860363	866493	869504	892497	878036	915994		642	470978	381855	341923	315768	298786	285191	270122	262013	252159	243263	239592	229214	225058	218773	215501	212836	206112	204113	200083	193852
643	177133	240167	274006	325621	394936	427527	533806	676541	716540	730821	760741	761990	760741	781479	785867	785870	813478	832554	847825	838059	844636	846531	869462	855029	892018		643	460702	373313	334190	308382	292396	278881	264181	256285	246442	237835	234249	224548	220223	213996	210767	208189	201529	199885	195921	189004
644	173021	234945	267682	318176	385715	417313	520879	659317	698009	712831	741754	742803	741754	761688	765303	765789	792765	811049	825770	816795	823268	824608	846892	832533	867684		644	450076	364858	326578	301504	286290	272785	258278	250650	241397	232548	229149	220232	215560	209597	206389	203609	196956	195750	191592	185040
645	169239	229789	261954	311279	376812	407402	508554	642833	680140	695835	723236	724094	723236	742532	745416	746517	773139	790376	805171	795903	802115	802844	825160	810305	845940		645	439677	357105	319115	294943	279634	266617	252781	245028	236212	227223	224261	216109	211084	204793	202114	199138	192476	191655	187289	180916
646	165776	224714	256643	304205	368597	398317	496372	627176	663359	679542	705887	707065	705887	723630	726377	727561	754602	770303	785219	775543	781960	782437	804727	790145	824691		646	430651	349453	312434	288894	273826	260697	248136	239841	231390	222311	219690	212146	206975	200778	197913	195719	188276	187452	183450	177160
647	162607	219892	251585	297621	360540	389113	484576	611969	646741	664437	688855	690620	688855	706018	708542	709955	736967	752116	766645	756488	762953	763537	785234	770792	805654		647	422293	342540	305908	282545	268022	255129	242828	235123	226906	217968	214604	208302	202633	196651	193884	191967	184494	183747	179792	173229
648	159208	215251	246730	291200	353381	381049	474650	597596	632372	649846	672386	674235	672386	689691	691641	693002	719709	734129	749314	739151	745323	745146	766046	752198	787245		648	414058	335930	299912	276788	262435	250222	238573	230849	223088	213622	210032	205012	198962	193050	190515	188460	180765	180405	176180	169749
649	156527	210768	242263	285707	346295	373279	465063	584001	618599	636609	658287	658999	658287	673592	675301	676875	703827	718272	732682	722465	728450	727597	748326	735109	769607		649	406400	329792	294473	272456	257770	245807	234930	226494	218928	209779	205857	201987	195302	189522	187242	185256	177787	177003	172967	166817
650	153653	207144	238041	280814	339672	365274	455463	571569	605344	623295	644046	645152	644046	658724	660779	661977	688836	702519	716916	707142	712322	711081	732123	719365	752782		650	399203	324152	290029	268114	252931	241571	230706	222680	215355	206826	202586	198891	192175	186406	184321	182275	174838	174139	170084	164114
651	151309	203573	234066	275726	333660	358513	446536	559967	592773	611025	630265	632218	630265	645592	647484	648831	675274	688766	702931	693269	697545	695886	716890	705083	738013		651	392250	319308	285620	264179	248725	237918	227691	219439	212628	203888	199290	195957	188838	183481	181287	179893	172644	171491	167441	161525
652	149009	200081	230397	271380	328541	351866	439313	549771	581737	599862	618440	620382	618440	633736	635134	636978	663323	675648	689568	680762	685262	683292	702461	691632	724098		652	385940	315312	281960	260923	245215	234242	224611	216387	210074	201134	196580	193358	186389	181128	178608	177655	170259	169298	164809	159577
653	146915	196844	227196	267359	323455	346298	432500	540003	572307	588865	607800	609406	607800	622600	624170	626234	651997	663717	677201	668398	672515	670797	689044	679941	711759		653	379908	311460	278353	257444	241902	231049	222137	212960	207865	198893	194336	190560	184194	178991	176081	175331	168666	167091	162567	157638
654	145214	193886	224456	263813	318761	341522	425847	532090	563446	579327	597893	599856	597893	612321	613759	616381	641182	652505	666819	657371	661857	659558	677147	669009	700805		654	374582	307395	275381	254215	238166	228821	219877	210042	205623	196220	191886	188128	182090	177204	173969	173118	166716	164789	160552	155795
655	143539	191461	221719	260940	314654	337116	420056	523339	555572	570754	588521	590559	588521	603342	604346	607176	631397	642830	656470	647672	651766	649409	667159	658785	691094		655	370001	303707	272016	251478	235570	225904	217348	207352	203222	194181	189550	185844	179818	175375	171416	171115	164891	162693	158820	153945
656	142149	189277	218985	257860	310809	332876	414577	515969	548182	562597	579655	582270	579655	594683	595431	598771	622786	633701	647193	639504	641692	639821	657072	649691	682136		656	365283	299745	269330	248795	232947	223266	215087	205053	200695	192126	187687	183289	177638	173482	169173	169464	163240	160444	156913	151971
657	140751	187534	216299	254990	306840	329660	409065	509282	540753	555250	571541	574460	571541	586643	586991	589668	614141	625599	637427	630452	631807	630669	648256	641287	672934		657	361316	295960	265685	246384	230341	220571	212968	202792	198411	190160	185500	181056	175489	171789	167580	167576	162115	158664	155524	149913
658	139003	185482	213954	252031	302758	325474	403549	502013	533843	547917	563896	566369	563896	578323	577729	581949	605199	617491	627066	621647	623024	621854	638801	631867	663225		658	357708	292563	262946	243880	227598	218379	210630	201019	196347	187962	183560	178617	173123	169778	165507	165974	160437	157168	153701	148071
659	137656	183326	211510	249281	299003	321998	398232	495067	526428	540531	556559	558952	556559	569326	569154	574001	597242	609664	617626	613234	614341	613576	630469	623748	654021		659	353782	288838	259745	240960	225625	216376	208403	198705	194080	186086	181668	176576	171083	168365	163565	164183	158710	155557	151901	146549
660	136101	181596	208828	246378	295425	318170	393270	488704	518779	533561	549289	551224	549289	561283	561284	566112	588720	602270	609217	604366	606152	604859	621535	615524	644706		660	349893	285526	256688	238506	223548	214245	205834	196497	191671	184042	179814	174244	168901	166819	161872	162405	157243	153747	150667	144958
661	134755	179543	206569	243293	291831	314810	388143	483355	512378	526685	542846	543947	542846	553804	553602	558753	580476	594494	600663	596321	597879	597434	613485	607250	637061		661	346188	282109	253684	235812	221936	211771	203454	194571	189336	181901	178085	172642	167217	165170	160516	160424	155856	151970	149041	143644
662	133443	177472	204093	240325	288457	311019	383842	477203	505468	519874	535314	536478	535314	546473	545568	551549	573220	586109	591651	588460	589739	588730	605664	599486	628955		662	341969	279167	250656	233078	219403	208919	200974	192552	187174	180048	176223	170693	165673	163504	158688	158729	154281	150212	147380	142316
663	131714	175251	201940	237736	284733	307469	379101	471366	498931	512932	528708	529345	528708	539397	538357	543014	565745	577851	583254	580635	581764	581124	598115	590960	620887		663	338328	276372	247584	230621	217366	206769	198772	190524	184584	177783	174069	168813	163806	161684	156914	156943	152471	148459	145770	140622
664	129948	173095	199476	235590	280997	303992	374643	464860	492455	505982	521396	521591	521396	531830	531332	535314	558050	569378	574471	572957	574100	572755	589946	582297	612107		664	334458	273220	244776	228294	215088	204425	196152	188530	182274	175461	172155	166710	161715	159507	155891	155344	150237	146602	144030	139057
665	128086	171425	197191	232684	276962	299607	370524	458776	485694	499761	513948	514588	513948	524222	524152	527763	549887	561148	566025	564776	566131	563998	581850	573827	602851		665	330528	269607	241694	225719	212486	202107	193513	186260	179724	173077	170053	165247	159972	157535	154174	153580	148311	145001	142345	137648
666	126561	169534	194510	229690	273166	295876	366088	452757	478727	492550	506724	506888	506724	516617	516286	519116	542123	552716	556871	556663	558456	555255	573553	564698	593942		666	326628	266481	238423	222923	209868	199875	191162	184217	177116	170808	167941	163175	157897	155068	152543	151906	146569	143578	140796	136510
667	124891	167400	191476	227005	269251	291388	360689	446252	472122	485715	498993	499663	498993	509476	507757	511122	533869	544335	548152	548279	550827	546222	564987	556102	584369		667	322092	262608	234884	219688	207406	196873	188806	181974	174463	168632	165436	160875	155704	152741	150368	150155	144597	141722	139335	134392
668	122917	165208	188939	224132	265637	286852	355759	439056	465146	478043	491077	492310	491077	502249	499831	502916	525093	535605	539088	538787	542077	537054	556742	547107	574762		668	317520	259177	231002	216186	204919	193981	186254	179630	171990	166147	163453	158808	153892	150551	148286	148044	142691	140112	137564	132740
669	120952	163169	186435	221695	261844	282283	350335	432308	458287	470411	482972	484104	482972	494545	491617	494719	517010	526953	529777	529639	533533	528023	548602	538392	565378		669	312147	255275	227199	212758	202321	190908	183940	177501	169557	163231	160829	156517	151709	147904	146463	145849	140680	138224	135595	130713
670	119355	160653	184045	218428	257849	277661	345246	425311	450998	462981	474398	475796	474398	486683	483377	486367	507935	517267	520742	520844	525332	519375	539593	528809	556468		670	307543	251813	224252	209662	199310	188407	181278	175094	167230	161329	158549	154181	149281	145782	144276	143729	138941	136803	133588	129179
671	117517	158109	181197	215267	253745	272633	340384	418428	442676	455050	466557	468149	466557	478295	474822	477820	498533	508048	511876	511606	517069	510370	531008	519447	546847		671	303436	248316	221280	206562	196198	185460	178821	172544	164650	158820	155711	151385	147380	143593	142102	141568	137096	135367	131812	127346
672	116005	155783	178133	212052	249334	267725	334763	411935	435274	447711	458504	460722	458504	470289	466361	469290	489187	498576	502662	502177	507609	501314	522135	509546	537294		672	298676	244897	217987	203309	192966	182561	176406	169609	162529	156415	152841	149138	145038	141543	140183	139167	135053	133463	129809	125438
673	114320	153709	174923	209071	244994	263191	329505	404957	427344	440023	450015	453228	450015	461456	458399	460494	480129	489894	493702	492814	499124	492239	513314	500544	528061		673	293526	241647	214382	199445	189948	179785	173248	166767	160144	154283	150380	146809	142693	139720	137912	136755	133008	131439	127398	123795
674	112565	151145	172213	205455	240701	258541	323857	397971	419333	432313	441773	445190	441773	452658	450295	451992	471573	480221	484712	483151	490464	483295	504519	491208	518944		674	288346	238328	211194	196148	186767	176872	170256	163560	157572	152405	147902	144896	140278	137765	135691	134836	131309	129365	125381	121833
675	110882	148642	169764	201831	236521	254188	318186	390898	411620	423971	433153	437021	433153	444230	441674	443209	463032	470546	475958	473769	481050	474221	495129	482516	510481		675	283773	234506	207867	192767	183999	173554	167597	160812	155116	150273	145314	142713	138395	135965	133447	132673	129260	127361	123141	120123
676	109222	146422	166992	198317	232906	249753	312082	383346	403511	415697	424647	428642	424647	435236	432888	434787	454111	461530	467646	464720	472194	465234	485466	473493	500691		676	278486	230633	205029	189696	181302	170897	165244	158347	152656	148132	142451	140126	136407	133913	131246	130275	127163	125439	121351	118319
677	107489	143960	164301	194658	228658	245150	306467	376757	395710	408147	416608	420596	416608	427004	424124	426542	445825	453031	459011	455500	463501	456542	476603	464342	491470		677	273662	227249	202183	186868	178354	167851	162310	155791	150061	145895	140138	137437	134453	132136	129266	128375	125037	123343	119589	116579
678	106186	141449	161425	191195	224603	240924	300395	369107	387649	400552	408545	412443	408545	418900	416082	418970	437569	444355	450212	447179	454734	447845	467521	455768	482780		678	268971	223972	199097	183887	175667	165145	159862	153419	147984	143889	137995	135334	132536	130147	127678	126239	123042	121377	118122	114731
679	104903	139296	158322	188235	221284	236896	294791	361964	380640	392562	400527	405318	400527	410979	408206	410904	429166	435934	442478	438562	445676	438993	459046	445850	473490		679	264524	220946	195650	180866	172516	162716	157372	151027	145793	141775	135968	132721	130441	128139	125527	124145	121081	119895	116358	113085
680	103455	136773	155605	184917	217422	233041	288901	354858	372857	385083	392003	396813	392003	403286	399866	402682	420809	427884	434514	430269	437200	430367	450070	437402	465101		680	259861	217358	193029	177946	169751	159910	154815	148881	143692	139594	133969	130404	128488	126325	123658	121976	119459	117645	114613	111650
681	101802	134572	153157	181487	213882	229787	283403	347790	365684	377049	384212	388668	384212	394926	392658	395225	412911	419672	426734	422209	428703	422899	442204	429111	456311		681	255115	213788	190288	174968	167277	157651	152297	146271	142049	137724	132261	128228	126636	124748	121761	119971	117908	115178	113171	110372
682	100403	132520	150509	178608	210481	226081	278883	341088	359338	369880	376931	381300	376931	387387	385484	388000	405247	411494	419323	414285	420678	414634	433804	420782	448057		682	251262	210154	187399	172472	165232	155543	150150	143835	140094	135874	130415	125961	124790	123176	120209	118249	115969	112872	111556	108725
683	99258.2	130447	148062	175743	207280	222822	273850	335045	353012	362895	369379	374067	369379	379880	378486	381040	397284	403761	411602	406097	411941	406946	425917	413186	440105		683	246744	206518	184619	169632	162669	153364	147860	141760	137953	134154	128719	124310	123213	121575	118494	116249	114505	111261	110170	106906
684	97445.6	128344	145886	172841	203987	219745	268955	329375	346180	356393	361897	367067	361897	373077	371669	373972	389947	396410	404474	398871	404232	399650	418226	405885	432234		684	242820	203169	181878	167484	160025	151158	145638	140152	136676	132248	127597	122751	121262	119954	116844	114289	112775	109326	108433	105420
685	96156.7	126473	143760	169987	200976	216538	264380	323608	340803	349945	355413	360431	355413	365744	364665	367007	383294	389171	397389	392055	396648	392429	410439	398899	424369		685	238984	200394	179082	165098	157362	148818	143619	138038	135142	130193	125872	121027	119550	118289	115188	112621	111397	107522	106925	103665
686	94602.9	124907	141675	167301	197616	213811	259176	317698	334563	343066	348438	354489	348438	359204	358631	360469	376210	382491	390260	385223	389604	384908	402792	392294	416792		686	235695	196846	176224	162696	155665	146587	141235	136228	133320	127767	124292	119465	118010	116636	113637	111229	109634	105692	105333	102022
687	93286.4	123052	139374	164626	194105	210847	254412	312395	328246	336465	342446	347740	342446	353160	352352	353971	370155	376427	383678	378338	382822	377747	395263	384732	408753		687	232785	193419	173924	160166	153862	144835	139298	135107	131385	126046	122573	118196	116301	114746	112227	109808	108414	104145	104011	100140
688	91744.6	121261	137220	162526	191059	207807	250254	306608	322432	330735	336387	341372	336387	346728	345894	347612	363417	369977	376728	371626	375706	371546	388215	377860	401013		688	229964	190610	171472	158142	151952	142941	137460	133869	129845	124059	121368	117267	115003	113324	110955	108503	106966	102405	102612	98569.9
689	90365.1	119184	135366	160204	188063	204910	245918	301903	316799	324929	330967	335182	330967	340137	339696	341522	356985	363794	369981	364681	368875	365065	381347	370908	394087		689	227277	187527	168862	156320	150415	141192	135354	132469	128118	122395	120184	116020	113397	111782	109751	106891	105745	100552	101097	97342.9
690	88927.4	117207	133516	157505	185151	201924	241764	297092	311182	319584	325357	328822	325357	334082	333732	335354	350966	357896	363153	357756	362180	358714	374553	364461	387087		690	224234	184867	166721	154100	148595	139216	132706	131082	126276	120977	118823	114680	112029	110168	108484	105697	104187	99193.6	99798.4	96109.5
691	87558.8	115522	131763	155156	181973	199294	237941	292025	305843	314061	319410	323240	319410	328707	327767	329694	344690	352234	356311	351805	355854	353253	368102	357520	380477		691	221251	182621	164389	152089	146704	137154	131022	129551	124795	119303	117433	113156	110902	108606	107165	104300	102970	97839.5	98049.3	94825.7
692	85923.7	113856	130034	152382	179099	196464	234315	286956	300854	308617	314157	316908	314157	322549	322498	323670	338229	346002	349836	345504	349856	347627	361229	350806	373805		692	217918	180004	162364	150514	144490	135329	129568	127666	123498	117978	115989	112035	109914	106870	106075	102894	101393	96239	96741.6	93659.4
693	84543.9	112009	128453	150203	176191	193344	230160	281979	295664	303434	309551	311067	309551	316946	316657	317667	331863	339945	343106	339021	343477	340994	355016	344123	367149		693	214699	177381	160298	148076	141926	133498	128300	125603	121977	116488	114472	110536	108679	105234	104968	101448	99989.6	94815.2	95472	92296.3
694	82890.4	110293	126407	148068	172934	189987	226121	277121	290359	297866	303447	305748	303447	310991	311110	311448	325497	333384	336527	333064	337187	335438	349159	337026	360314		694	211470	174559	158555	146209	139443	131918	126758	123330	120529	114580	112659	109475	107600	103695	103298	100214	98478.2	93740	93739.5	91140.9
695	81760.6	108439	124231	145480	170339	187150	222872	272330	284650	292653	298049	299805	298049	305474	305769	305765	319459	327203	330015	327288	331682	329216	342526	330172	353449		695	208504	172265	155971	144927	137469	129647	125008	121461	118351	112822	111134	108395	106388	101875	101752	98921	97119.6	92832.6	92664.2	89772.9
696	80343.2	106815	122290	142881	167424	183608	219764	267273	279557	286924	293326	293816	293326	299425	299720	300006	313411	321039	324176	321044	325680	323039	336086	323680	346370		696	205165	168943	153861	143026	135083	127901	123245	119628	116638	111155	109633	106918	105194	100175	100368	97895.1	95813.5	92195	91356.4	88429.8
697	78841.9	105307	120271	140736	164433	180338	216000	262678	274570	281640	288153	287653	288153	293678	294444	294216	307002	314735	318649	314769	318774	316826	329262	317447	339738		697	201551	165860	151520	140914	132538	125552	121750	117532	114620	109821	107745	105791	103588	98691.2	98814	96748.7	94515.8	91177.6	90066.5	87043.6
698	77530.4	103812	118314	138784	161462	177164	212495	257967	268980	276681	282143	282301	282143	287786	288354	287907	300747	308238	313207	308811	312621	310375	323097	311207	333026		698	197724	163365	149437	138282	129888	123989	119568	115623	113064	108264	105812	104041	102294	96991.9	97269	95478.4	92918.8	90862.5	88601	86209.7
699	76102.2	102228	116012	136290	158102	174041	208983	252983	263704	271177	276248	276511	276248	282122	282582	281693	294597	302239	306872	303440	306074	304013	316740	305405	326447		699	194405	160638	146639	135904	127190	121403	118115	113403	111036	106425	103787	102391	100270	95733.6	95692	94083.5	91102	89728.2	87323	84989.7
700	74617.5	100856	113413	133563	155100	170725	205146	248172	258496	265871	270774	270972	270774	276167	277179	275719	288772	295982	300566	297513	299452	297845	309474	299462	319848		700	190143	157956	144117	133593	124245	119013	116144	111321	108929	104570	102009	100369	98674.9	93950.6	94207.2	92367.8	89595	88536	85960.8	83909.4
701	73309	99444.5	111107	130900	151292	167304	201113	243393	253592	261252	265241	265937	265241	270700	271508	269166	282267	290311	293716	291256	293042	291040	302878	293432	313244		701	186571	155024	141738	131083	121281	116728	114146	109440	106657	102698	99882.3	98628.1	97018.3	92376.1	92686.6	90607.1	88119.9	87284.7	84508.7	82543.2
702	71708.8	97666	108667	128002	148268	163874	197048	237548	248162	256010	259585	260016	259585	264903	265331	263485	276215	284215	287395	284422	286965	285052	296265	287668	306051		702	182533	152278	139025	128243	118283	114423	111927	106957	104105	100776	97540.7	96302.9	94999.8	90662.4	90757.5	88738.1	86275.1	85824.1	82914	80744.5
703	70523.2	95549.4	106476	125118	145370	160641	193030	232266	243096	250805	253904	254903	253904	258894	259827	257775	270043	278357	281253	278100	280380	278628	289860	281738	299226		703	178895	149298	135835	125854	115740	112450	109699	104586	101388	98752.8	95053.4	93574.1	92794.3	88788.4	88735.8	87020	84751.1	84085.2	81733.6	79091.3
704	68950.9	93782.6	104198	122134	142272	157123	189156	227374	237424	245434	248473	249486	248473	253830	254857	251938	263718	271862	275625	271773	274530	272506	283129	275957	292268		704	174551	146244	132829	123293	112622	109671	107456	102226	98642.7	96520.4	92593.1	91038.5	90222.7	86671.7	86651.7	85368.8	82568.9	82115.4	80151	77305.6
705	67858.8	92074.4	102351	119409	139506	153673	185102	222338	232314	240543	243755	244215	243755	248175	249321	246491	258060	265521	269914	265451	268524	266656	277241	270416	286608		705	170605	142532	129681	120570	110074	107065	104926	100155	95955.9	94300.3	90034.5	88956.1	87665.1	84678.3	84464.9	83164.5	80787.1	80440.9	78302.7	75455.9
706	67052.9	90624.7	100479	117016	136917	150188	181463	216905	227359	235764	237983	238540	237983	243171	244061	241041	252237	259840	263980	259390	262773	260672	271487	264302	280174		706	166637	139820	126870	118012	107216	104526	102743	98172.9	93348.8	91861	88167.1	86405.5	85310.2	82118.5	82351.4	81527.5	79091.4	78409.8	76505.6	73619.7
707	65900.5	89106.6	98787.8	115060	134370	146927	178072	212469	222641	230955	232990	233482	232990	238152	238751	235250	246425	254653	258410	254334	256682	255461	265248	258380	273874		707	163350	136482	124009	115356	105301	102233	100796	96072.8	91163.1	90095.8	86166.6	84416.6	83284	80453.2	80530.5	79588.7	77200.7	76733.6	75112.1	71623
708	65018.2	87758.1	97343.7	112847	131800	144046	174760	208508	217943	226407	228201	228397	228201	232909	233770	230725	241414	249371	252748	248624	250803	249311	259415	252749	267352		708	159837	133990	121342	113411	103397	100417	98886	93980	89660.7	88537.1	84865.8	82874.2	81610.1	78549.9	78772.3	77903.7	75700	75523.6	74137.5	70694.2
709	64268.9	86714	96049.6	110930	129547	141304	172100	204467	214064	222246	223879	223746	223879	228417	228611	225487	236541	244212	247359	243333	244871	243501	254197	247438	261443		709	157221	131973	119409	112105	102056	99125.7	97922.7	93096.8	88857	87518.5	83817.8	81576.3	80358.4	77237.9	77854.2	77077.8	75049.1	74297.9	73513.8	69859.2
710	63551.3	85702.4	94445.2	109067	127384	138825	169030	200374	210540	217580	219205	219049	219205	223944	223767	220408	231701	239272	242093	238400	239806	237985	248506	241934	255856		710	155368	130456	118424	111423	101427	98473.3	97132.6	92482.8	88722.4	86955.9	83389.7	80529.5	79615.5	76860.3	77875.2	77016.3	74742.5	73709	73311.8	69953.2
711	62543.6	84611.9	93285.7	108014	125739	136143	165513	196131	207355	213425	214718	214875	214718	219324	218984	215745	227395	234883	237468	233087	234320	232181	243325	237190	250493		711	154171	129916	117541	111277	101056	98263	97123.9	92500.7	89223.8	87009.4	83982.5	80579.5	79619.8	77323.1	78075.2	77096	75050.6	73639	73521.9	70432.4
712	61943.3	83858.7	92995.7	106737	124339	133976	162471	192708	204105	209556	210605	210596	210605	215089	215164	211724	223119	230146	232495	228257	228741	226689	238441	232863	245248		712	153577	130074	117478	111177	101743	99038.5	97196.4	93327.9	90190.9	87919.7	85063.2	81673.5	79734.6	78129.1	78878	77894.9	76011	74284.2	74207.5	71288.7
713	61334.9	83023.6	92253	105574	122692	131373	159227	189783	200525	205736	206183	205973	206183	210620	210912	207471	219739	226156	227502	223701	224066	221741	234181	228453	240647		713	153899	131675	118263	112170	103309	100774	98347.4	94734.4	91727.9	89742	87070.6	83581	81223.7	79998.3	80259.7	79463.7	77984.4	75328.4	75469.5	72938.2
714	61290.2	81999.5	92074	104071	120867	129404	157061	186470	197122	201470	201653	201687	201653	206386	206682	203028	215831	221387	223207	219230	219839	217423	229443	223302	236371		714	154914	133085	119689	113853	105417	102647	100117	97164.4	93528.7	92368.3	89631.1	86044.6	83387.4	82326.2	82317.9	81643.7	80286.6	77169.2	77100.9	74404.2
715	61029.8	81219.2	91229.9	103003	118624	127219	154531	183670	193771	197289	198107	198347	198107	202279	202188	198964	212159	217755	218719	214899	215322	212342	224845	218643	231757		715	157254	135060	122547	116093	108478	105075	103047	99737.8	95998.7	95102.2	92526.9	88925.5	86128.9	85075	84762.9	84320.4	82682.6	79338.3	78961.2	76895.3
716	60604.8	80853.5	90679.5	102315	116739	125331	151975	180717	190622	193716	194397	194648	194397	198838	197724	194888	208091	213716	214841	211019	210505	208303	220317	214256	227120		716	159211	137157	125611	118964	111810	107993	106072	102788	98734.6	98279.7	96047.5	91708.8	88884.6	88222.2	87146.6	86953	84954	81914.8	81234.4	79310.1
717	60170.4	80461.5	89974.6	101276	114642	123672	149985	178378	187382	189734	190684	191356	190684	194895	193406	190483	204595	209897	210654	206884	207105	204908	216263	210679	223252		717	162025	139838	128116	121730	115229	111088	109215	105729	101599	101482	99354	94512.9	91987	91678.7	90182.9	89886.9	87879.6	84788.2	83965	81762.5
718	59582.1	79493.5	89591.5	99916.3	112905	121842	147331	175064	183753	186973	187335	187531	187335	191050	189417	187119	201579	205485	206469	203141	202633	201150	212246	206625	219401		718	164510	143026	130698	124528	118573	114198	112616	109071	104411	104955	102555	97641.7	95114.7	94800.6	93095.3	92797.5	90467.2	87642.3	86722.4	84103.7
719	59380.1	78542	88834.4	98713.3	111121	120354	144977	172407	180489	183066	183984	184101	183984	187193	185067	183273	197615	201360	201985	199434	198391	197647	208325	203157	215267		719	166526	145934	133694	127507	121534	116910	115371	111949	107281	107891	105316	100468	97793.3	97486.3	95500.2	95066.1	93038.6	90330.7	89258.4	86571.6
720	58781.3	77831.1	88099.4	97557.3	110076	118657	142618	169548	177127	179971	180983	180138	180983	183613	181325	180231	194356	197968	198151	196188	195024	194823	204268	199302	211298		720	168093	147504	136512	129405	124197	118686	117720	114272	110051	110481	107830	103141	100312	100138	98217	97169.6	95186.3	92148.8	91579.8	88907.9
721	58152.4	77091.4	87189.7	96134.2	108265	116972	140294	166845	173887	176840	177922	177499	177922	180266	177651	176722	191625	194387	194292	192532	191483	191989	200777	195328	207456		721	169150	149635	138522	131406	126300	120719	119587	115898	112548	112838	109885	105218	102681	102853	100155	99105.5	97004.4	94071.8	93402.5	90880.8
722	57959.8	76337.5	86295.3	94850.6	106981	115667	138508	163795	170457	173556	174835	174071	174835	176966	174459	173175	188571	190733	190700	189545	188089	188880	196739	191498	203383		722	169722	150303	140036	132421	128016	121377	120830	116986	114298	114125	111231	107227	104244	104251	101191	100300	98192.6	95297.5	94851.6	92064.8
723	57365.4	75525.5	84750.7	93582.9	105713	114124	136307	160894	167211	170700	171752	171251	171752	173700	171285	169867	185354	186715	187369	186150	184680	186152	193509	187664	199335		723	169211	150784	140702	132526	128862	122116	121581	117286	115276	114806	112250	108446	105369	105016	101738	100805	99312.2	96440.2	95604.8	92769.1
724	56597.5	74484.3	83740.6	92129.1	104196	112398	133476	157654	163489	167051	168410	167194	168410	169780	168055	166639	182519	183017	183702	183207	181585	183352	190019	184967	195995		724	168617	151146	141026	132572	128710	122218	121263	117061	115760	114483	112144	109045	105630	105299	101466	100834	99233.8	96446.1	95994.5	92647.1
725	55712.2	73294.9	82133.6	90421.1	102998	111251	131575	154567	160084	163655	164999	163677	164999	166538	165236	163775	179631	179358	179957	179658	177947	180461	186882	181727	191662		725	167087	150237	140093	131633	127541	121370	120154	115782	115230	114109	111609	108773	105364	104950	101369	100432	98645.6	96601.6	95384.7	91942.7
726	54906.8	72493.8	80527.8	88969.9	101439	109464	129846	151286	157154	160268	162368	160511	162368	163206	162021	160626	176218	175940	176184	176232	174697	176878	183702	178612	188135		726	164336	147733	138655	130315	126325	120262	118494	114567	113881	112522	110098	107818	104656	103489	100129	99758.9	97276.4	95535.2	94623.1	90720.9
727	54174.2	71059.9	78955.6	87171.3	100153	107800	127695	148229	153376	156707	159001	157907	159001	160014	158629	156709	172530	173289	172406	173384	171110	173184	180339	175836	184803		727	161068	145531	136189	128149	123891	118185	116767	112900	111890	110244	107455	106617	103017	101510	98404.8	98117.2	95905.6	93986.7	92695.3	88834
728	52974.7	70270.9	77606.2	85441.9	98692.6	106264	125039	145075	149992	154176	155730	154616	155730	156867	155739	153612	170194	170133	169265	170729	167929	169961	176610	172392	181217		728	157742	142280	132976	125397	120699	115592	114059	110532	109340	107193	104974	104094	101087	99174.1	95757.2	95718.7	93605.5	92047	90864	87046.4
729	51997.3	69113	75731	83674.3	97039.4	104432	122677	141631	146495	151067	152388	151644	152388	153939	152824	150497	166716	167003	165749	167452	164801	166586	173056	169482	177407		729	153527	138273	128964	121960	117570	112644	111047	107766	106060	103913	101463	100773	97981.9	96410.2	93210	93111.6	91649.6	89433	88111.1	84735.4
730	51051.4	67964	73877	81973.9	95408.6	102602	120355	138290	143118	148055	149137	148768	149137	151098	150005	147495	163256	163971	162359	164228	161788	163271	169570	166599	173696		730	148847	134421	124415	117706	113417	108914	106824	104324	102151	100356	97506.2	96876.8	95080.5	92908.9	90098.9	89981.1	88392.9	86895.2	85177.3	81770.8
731	50161.5	66843.3	72088.1	80373.7	93822.8	100797	118094	135100	139899	145162	146008	146002	146008	148344	147290	144626	159852	161046	159124	161083	158901	160046	166173	163734	170117		731	145100	130887	120974	114433	110149	106032	103748	101553	99035	97346.9	94583.4	94042	92558.5	90399.3	87504.1	87605.5	85951.3	84558	82861.4	79449
732	49353.1	65772.5	70408.3	78906.7	92306.1	99039	115918	132111	136872	142412	143034	143358	143034	145679	144689	141907	156540	158237	156070	158044	156153	156940	162891	160886	166703		732	141509	127409	117647	111215	106960	103236	100766	98857.6	95938.6	94450.4	91820	91282.3	90088.6	88041.7	84980.8	85349.9	83560.1	82270.1	80636.3	77225.7
733	48652.1	64774.5	68881.8	77605	90883.6	97353.5	113853	129370	134072	139827	140246	140850	140246	143107	142210	139358	153361	155553	153226	155138	153557	153984	159746	158054	163488		733	137894	123823	114249	107931	103690	100387	97736.8	96096.1	92748.5	91511.2	89034.4	88431.8	87540.5	85652.4	82415.3	83056.5	81109.7	79895.9	78358.3	74971.1
734	48084.7	63873.6	67551.3	76499.5	89581	95766.5	111925	126919	131531	137431	137676	138492	137676	140637	139867	136998	150356	153005	150617	152393	151126	151209	156765	155246	160503		734	134325	120208	110862	104659	100421	97555.4	94734.1	93338.4	89545.9	88607.5	86297.4	85566.6	84988	83296.4	79879.2	80790.1	78669.1	77501	76091.6	72750.5
735	47677	63095.7	66457.5	75618.8	88424	94305.3	110162	124799	129278	135246	135351	136298	135351	138277	137673	134848	147566	150604	148269	149834	148872	148644	153971	152475	157780		735	130876	116651	107571	101486	97241.9	94821.5	91840.1	90660.1	86419.7	85823.7	83684.7	82769.6	82512.7	81043.2	77450.7	78621.6	76314	75157.9	73906.9	70634.9
736	47454.8	62467.4	65638.1	74989	87437.9	92997.3	108591	123040	127338	133294	133295	134284	133295	136043	135643	132926	145030	148359	146204	147487	146806	146316	151388	149762	155347		736	127629	113249	104470	98507.4	94248.3	92269.8	89142.9	88143.5	83466.6	83251.2	81277	80131.6	80203.3	78967.3	75214.3	76627.4	74127.2	72946	71881.2	68701.1
737	47443.1	62016.7	65126.6	74632.6	86647.7	91870.3	107240	121669	125729	131594	131531	132463	131531	133950	133793	131253	142785	146283	144439	145373	144939	144250	149038	147135	153227		737	124669	110107	101659	95824	91544.5	89992.3	86736.8	85877.4	80791.4	80988.3	79160.1	77750.5	78156.6	77148.1	73261.1	74890.1	72198.2	70951.8	70097.8	67032
738	47665.6	61772.1	64951.8	74568.2	86076.6	90951.8	106138	120702	124464	130167	130073	130851	130073	132020	132142	129845	140868	144387	142992	143512	143279	142468	146940	144630	151442		738	122088	107337	99247.8	93545.8	89242.3	88087.2	84723	83957.2	78506.8	79140.1	77425.1	75732.1	76476.7	75669.9	71688.9	73498.3	70623.5	69269.3	68646.6	65716.7
739	48145	61763	65136.7	74809.7	85746.7	90268.7	105310	120144	123551	129028	128933	129462	128933	130280	130711	128722	139309	142681	141871	141918	141834	140986	145112	142294	150006		739	119981	105063	97350.7	91790	87461.9	86659.9	83208.9	82485.4	76733.9	77818.7	76168.2	74189.8	75276	74622.1	70602.4	72546.7	69507.1	67999.3	67623.9	64850.1
740	48902	62019	65697.7	75365.5	85677.9	89847	104783	119992	122989	128192	128114	128312	128114	128760	129520	127900	138136	141178	141084	140601	140610	139818	143568	140182	148930		740	118452	103415	96091.3	90682.1	86331.4	85822.3	82308.8	81570.9	75602.1	77143.4	75491	73244.8	74674.6	74099.4	70112.8	72135.9	68959.8	67250.4	67132.9	64533.7
741	49955.3	62570.3	66643.3	76238.3	85887.4	89711.2	104584	120226	122767	127669	127615	127414	127615	127496	128594	127393	137372	139889	140629	139565	139611	138970	142319	138362	148217		741	117608	102533	95600.3	90355.3	85987.2	85693.4	82143.5	81330	75249.1	77240.5	75500.4	73026.4	74800.6	74201.4	70338.4	72373.3	69099.9	67138.6	67283.4	64874.9
742	51321.2	63447.2	67973.6	77423.9	86389.9	89884.3	104735	120816	122867	127467	127425	126781	127425	126532	127958	127216	137033	138825	140501	138810	138839	138443	141371	136912	147863		742	117562	102568	96016.1	90950.7	86574	86399.2	82841	81885.8	75821.2	78243.7	76308.7	73671.6	75790.5	75033	71404.5	73372.1	70053.1	67787.2	68192.1	65987.8
743	53013.4	64680	69679.3	78910.7	87196.5	90387.1	105260	121713	123261	127591	127523	126427	127523	125915	127640	127381	137128	137997	140685	138326	138291	138230	140727	135924	147855		743	118433	103678	97485.1	92618	88245.1	88072.7	84535.7	83368.5	77473.1	80294	78033.7	75325.6	77788.7	76704.4	73443.3	75252.1	71952.5	69327.4	69982.4	67992.7
744	55042.4	66299	71740.6	80679.4	88314.6	91238.1	106177	122855	123907	128039	127881	126363	127881	125701	127668	127899	137661	137417	141161	138097	137966	138318	140384	135500	148172		744	120347	106032	100161	95515	91162.1	90854	87369.5	85915.5	80368.6	83540	80798.8	78142	80948.2	79331.3	76594.4	78139.7	74938.9	71898.1	72785	71016.5
745	57415.6	68334	74126.4	82701.9	89747.3	92452.9	107506	124159	124754	128809	128461	126601	128461	125950	128075	128776	138623	137095	141899	138097	137855	138684	140332	135758	148783		745	123434	109808	104207	99807.6	95495.5	94890.7	91490.8	89671.5	84679.9	88137.4	84732.8	82282.3	85430.3	83034.7	81004.5	82167.7	79160.7	75646	76737.3	75192.6
746	60136.3	70814.5	76793.5	84940.7	91493.2	94044	109262	125524	125737	129889	129211	127152	129211	126733	128894	130018	140002	137041	142859	138293	137948	139295	140558	136832	149647		746	127831	115192	109793	105670	101424	100337	97055.7	94788.7	90588.3	94250	89970.4	87916.7	91405	87940.9	86827.5	87475.6	84773.8	80725.8	81984.2	80661.3
747	63204.2	73769.5	79685.5	87348.6	93545.7	96020.2	111456	126828	126778	131265	130069	128023	130069	128125	130159	131629	141769	137266	143994	138641	138232	140110	141039	138867	150710		747	133680	122382	117096	113287	109136	107357	104227	101427	98284.2	102049	96651.8	95223.8	99050.8	94182	94225	94209.4	91942.5	87300.1	88677.6	87569.4
748	66614.3	77226.9	82732	89867.7	95893	98386.7	114098	127927	127783	132915	130961	129224	130961	130213	131909	133608	143890	137777	145244	139084	138690	141075	141747	142027	151909		748	141130	131586	126304	122848	118829	116118	113175	109752	107967	111713	104923	104391	108555	101895	103366	102522	100838	95539.7	96976.8	96070.6
749	70357.2	81214	85847.5	92428.8	98516.9	101144	117194	128655	128645	134814	131799	130759	131799	133090	134183	135952	146316	138585	146539	139556	139298	142126	142645	146493	153165		749	150336	143020	137612	134555	130707	126798	124078	119940	119845	123430	114937	115613	120114	111225	114426	112574	111642	105624	107048	106325
750	74418.3	85757	88930.6	94950.8	101393	104289	120745	128819	129240	136926	132478	132634	132478	136858	137023	138655	148986	139696	147798	139979	140032	143187	143690	152462	154386		750	161459	156912	151223	148618	144987	139583	137121	132173	134137	137394	126850	129096	133932	122318	127591	124531	124540	117739	119067	118501
[truncated: 15 more columns]

## Sheet: Figure 3
	Figure 3a																																		Figure 3b						Figure 3c						Figure 3d
		0s	10s	30s	60s	120s	180s	240s	300s	420s	540s		0s	10s	30s	60s	120s	180s	240s	300s	420s	540s		0s	10s	30s	60s	120s	180s	240s	300s	420s	540s			5/5	6/4	7/3	8/2			5/5	6/4	7/3	8/2			5/5	6/4
	Wavelength (nm)	glum											CPL (mdeg)											CD (V)											Wavelength (nm)	CD (mdeg)					Wavelength (nm)	glum					Time (s)	CPL (medg)
	750	-0.00916	-0.00911	-0.007	-0.00925	-0.01056	-0.00854	-0.00642	-0.00953	-0.0161	-0.00439		-8.47701	-6.33776	-4.39073	-5.61256	-5.72103	-3.08371	-2.40641	-2.71395	-2.88461	-0.60261		0.06462	0.04855	0.04377	0.04238	0.03782	0.02522	0.02616	0.01989	0.01251	0.00957		800	10.3358	11.7346	18.7554	21.9924		750	-0.00495	-0.00569	-0.01118	-0.01509		0	-77.6195	-113.739
	749.5	-0.00886	-0.00951	-0.00736	-0.00918	-0.00926	-0.00936	-0.00827	-0.01159	-0.01502	-0.0052		-8.27674	-6.70099	-4.67567	-5.6496	-5.091	-3.43678	-3.14849	-3.35555	-2.74079	-0.72368		0.06525	0.0492	0.04433	0.04297	0.03838	0.02564	0.02658	0.02021	0.01274	0.00971		799	10.5313	12.0232	19.0167	22.644		749.5	-0.00504	-0.00726	-0.01038	-0.01495		10s	-68.4844	-109.009
	749	-0.00937	-0.00964	-0.00792	-0.01001	-0.01044	-0.01007	-0.00693	-0.01152	-0.01323	-0.00468		-8.85049	-6.87945	-5.10699	-6.24312	-5.82435	-3.76679	-2.68489	-3.39199	-2.45759	-0.66129		0.06597	0.04981	0.04504	0.04355	0.03897	0.02612	0.02706	0.02056	0.01297	0.00987		798	10.3219	12.1853	19.4546	23.6466		749	-0.00482	-0.00654	-0.01038	-0.01488		60s	-66.1281	-89.8155
	748.5	-0.0108	-0.00934	-0.00651	-0.00907	-0.00965	-0.01042	-0.00747	-0.01168	-0.01257	-0.00268		-10.3147	-6.74686	-4.2605	-5.73753	-5.47025	-3.96267	-2.94099	-3.50733	-2.36868	-0.38358		0.06668	0.05045	0.04566	0.04414	0.03956	0.02655	0.0275	0.02096	0.01316	0.00999		797	9.76986	12.0924	19.7859	24.2815		748.5	-0.00472	-0.00695	-0.01046	-0.01526		180s	-57.58	-74.4541
	748	-0.00991	-0.01068	-0.00747	-0.00827	-0.00641	-0.00856	-0.00738	-0.00975	-0.01059	-0.00127		-9.5681	-7.81629	-4.95416	-5.30367	-3.68878	-3.31062	-2.95582	-2.97997	-2.04279	-0.18416		0.06738	0.05111	0.04632	0.04475	0.04017	0.02699	0.02797	0.02134	0.01346	0.01014		796	9.57616	11.9881	19.8511	24.6019		748	-0.00441	-0.00752	-0.01064	-0.01547		300s	-41.5346	-54.3326
	747.5	-0.00879	-0.00889	-0.00654	-0.00942	-0.00741	-0.00762	-0.00761	-0.00974	-0.01202	-0.00257		-8.56933	-6.59167	-4.40332	-6.11064	-4.32577	-2.99568	-3.10242	-3.02717	-2.36281	-0.37923		0.06804	0.05178	0.04697	0.0453	0.04074	0.02744	0.02845	0.02171	0.01373	0.01031		795	9.44509	12.3029	19.9485	24.5733		747.5	-0.0043	-0.00707	-0.01125	-0.01518
	747	-0.00741	-0.00948	-0.00705	-0.01004	-0.00568	-0.00574	-0.00767	-0.01023	-0.01229	-0.0021		-7.29459	-7.12628	-4.80723	-6.60677	-3.35961	-2.29678	-3.1843	-3.23927	-2.47679	-0.31636		0.06871	0.05247	0.04759	0.04593	0.04131	0.02793	0.02899	0.02211	0.01407	0.01049		794	8.8681	11.9533	20.3993	25.4149		747	-0.00408	-0.00594	-0.01073	-0.01536
	746.5	-0.00804	-0.00785	-0.00781	-0.00948	-0.00593	-0.00607	-0.00852	-0.00818	-0.01041	-0.00408		-7.99016	-5.97381	-5.40082	-6.32108	-3.56079	-2.46822	-3.59462	-2.63743	-2.13833	-0.62402		0.06939	0.05315	0.04827	0.04654	0.04191	0.0284	0.02947	0.02251	0.01434	0.01067		793	8.7514	11.6105	20.5036	25.7589		746.5	-0.00404	-0.00571	-0.01004	-0.01519
	746	-0.00813	-0.00836	-0.00884	-0.00922	-0.0062	-0.00591	-0.00851	-0.0103	-0.01021	-0.00395		-8.16139	-6.44336	-6.19064	-6.22825	-3.76884	-2.44127	-3.64558	-3.37715	-2.13649	-0.61356		0.07011	0.05381	0.0489	0.04716	0.04244	0.02883	0.02991	0.02289	0.0146	0.01083		792	8.72118	11.6358	20.4205	25.9809		746	-0.0038	-0.00783	-0.01017	-0.01492
	745.5	-0.00771	-0.00851	-0.00914	-0.00829	-0.00691	-0.00359	-0.00885	-0.00892	-0.01043	-0.00757		-7.81467	-6.63959	-6.48316	-5.67063	-4.25957	-1.50949	-3.85582	-2.98175	-2.21647	-1.19034		0.07074	0.05446	0.0495	0.04776	0.04303	0.02932	0.03043	0.02333	0.01484	0.01097		791	8.84562	11.2981	20.2396	25.5539		745.5	-0.00374	-0.00751	-0.01044	-0.015
	745	-0.00753	-0.00746	-0.00909	-0.00833	-0.00741	-0.00304	-0.0084	-0.00804	-0.00946	-0.0064		-7.70356	-5.89014	-6.52215	-5.77365	-4.62676	-1.2984	-3.71889	-2.73729	-2.04947	-1.02323		0.07141	0.05512	0.05008	0.0484	0.04359	0.02982	0.0309	0.02376	0.01513	0.01116		790	9.23139	10.896	20.5536	25.1068		745	-0.00384	-0.00722	-0.01028	-0.01541
	744.5	-0.00699	-0.00755	-0.00943	-0.0076	-0.00739	-0.00228	-0.00966	-0.00562	-0.00921	-0.00828		-7.21196	-6.04062	-6.84586	-5.34145	-4.67803	-0.98913	-4.34229	-1.94792	-2.02662	-1.3472		0.07206	0.05587	0.05069	0.04904	0.04419	0.03031	0.03137	0.02418	0.01536	0.01136		789	9.60111	10.8491	21.2764	24.8967		744.5	-0.00379	-0.00708	-0.01061	-0.01552
	744	-0.00697	-0.00713	-0.00838	-0.00621	-0.00834	-0.00284	-0.00979	-0.00731	-0.00919	-0.00918		-7.27002	-5.77229	-6.15977	-4.41733	-5.34964	-1.25431	-4.46755	-2.57419	-2.0595	-1.51395		0.0728	0.05655	0.05134	0.04966	0.0448	0.0308	0.03187	0.0246	0.01565	0.01151		788	9.82508	10.5957	21.4347	24.5522		744	-0.00371	-0.00703	-0.01088	-0.01536
	743.5	-0.00662	-0.00712	-0.00803	-0.00687	-0.00798	-0.00146	-0.00801	-0.0048	-0.0096	-0.0103		-6.96729	-5.844	-5.97692	-4.94568	-5.19104	-0.65306	-3.71456	-1.72266	-2.19062	-1.73093		0.07349	0.05727	0.05198	0.05029	0.04541	0.03127	0.03236	0.02503	0.01593	0.01173		787	9.61773	10.2588	21.1642	24.4482		743.5	-0.00374	-0.00758	-0.01083	-0.01583
	743	-0.00764	-0.00847	-0.00904	-0.00669	-0.00846	-0.000918235	-0.00847	-0.00447	-0.00866	-0.00912		-8.12716	-7.026	-6.81234	-4.8793	-5.57574	-0.41765	-3.98574	-1.63353	-2.01538	-1.55663		0.07423	0.05794	0.05263	0.05093	0.04598	0.03175	0.03285	0.02549	0.01624	0.01191		786	9.55029	10.1427	21.2792	23.9519		743	-0.00382	-0.00705	-0.0111	-0.01565
	742.5	-0.00731	-0.00822	-0.00843	-0.00752	-0.00882	-0.00156	-0.0084	-0.00443	-0.00928	-0.01168		-7.85001	-6.90223	-6.435	-5.55195	-5.88397	-0.71948	-4.01327	-1.64841	-2.2091	-2.02505		0.07496	0.05865	0.05328	0.05157	0.04659	0.03224	0.03334	0.02599	0.01661	0.0121		785	9.32496	10.1755	21.3315	23.5409		742.5	-0.00388	-0.00655	-0.01156	-0.0156
	742	-0.00739	-0.00793	-0.01016	-0.00758	-0.00812	-0.00293	-0.00903	-0.00309	-0.00945	-0.01369		-8.01341	-6.74217	-7.84949	-5.67325	-5.4923	-1.37404	-4.38059	-1.16808	-2.2882	-2.41435		0.07568	0.05938	0.05395	0.05222	0.04724	0.03274	0.03387	0.02641	0.01691	0.01231		784	9.11305	10.3508	21.2877	23.2164		742	-0.00391	-0.00665	-0.01181	-0.01533
	741.5	-0.00707	-0.00735	-0.00938	-0.00747	-0.00984	-0.00431	-0.00871	-0.00495	-0.01053	-0.01726		-7.74542	-6.32575	-7.3384	-5.65782	-6.74416	-2.05281	-4.2914	-1.9076	-2.60094	-3.10585		0.07646	0.0601	0.05461	0.0529	0.04785	0.03326	0.0344	0.02688	0.01724	0.01256		783	8.66613	10.5143	21.5214	23.8103		741.5	-0.00423	-0.00631	-0.01146	-0.01529
	741	-0.008	-0.00854	-0.00997	-0.00685	-0.00957	-0.0041	-0.00808	-0.00444	-0.01009	-0.01721		-8.84297	-7.44118	-7.89665	-5.25391	-6.64095	-1.98407	-4.0388	-1.73757	-2.53932	-3.14161		0.07719	0.06082	0.05527	0.05353	0.04846	0.03378	0.0349	0.02734	0.01758	0.01275		782	8.46572	11.0601	21.4246	23.7969		741	-0.00481	-0.00744	-0.01163	-0.01545
	740.5	-0.00842	-0.009	-0.01003	-0.00781	-0.01054	-0.00371	-0.00708	-0.00302	-0.00792	-0.01721		-9.40195	-7.9341	-8.03866	-6.06344	-7.41268	-1.82663	-3.59001	-1.20342	-2.03431	-3.19632		0.07792	0.06154	0.05597	0.05422	0.0491	0.03433	0.03542	0.02782	0.01794	0.01297		781	8.31498	11.191	20.7188	23.7832		740.5	-0.00458	-0.00766	-0.01214	-0.01534
	740	-0.00845	-0.00803	-0.00985	-0.00862	-0.01003	-0.00381	-0.00663	-0.00339	-0.00943	-0.01583		-9.529	-7.16727	-7.99659	-6.77532	-7.15141	-1.90018	-3.41083	-1.37396	-2.46393	-2.98507		0.0787	0.06231	0.05667	0.05487	0.04976	0.03486	0.03592	0.02829	0.01824	0.01317		780	8.34259	11.4974	20.2809	23.615		740	-0.00494	-0.00841	-0.01224	-0.01563
	739.5	-0.00914	-0.00799	-0.0086	-0.00975	-0.00852	-0.00409	-0.00729	-0.00345	-0.01059	-0.01699		-10.4035	-7.21339	-7.06257	-7.75032	-6.15084	-2.07596	-3.80397	-1.4216	-2.82416	-3.26501		0.07945	0.06305	0.05732	0.05551	0.05041	0.0354	0.03643	0.02876	0.01861	0.01341		779	8.48377	11.8048	20.3114	23.46		739.5	-0.00482	-0.00808	-0.01191	-0.01569
	739	-0.00892	-0.00725	-0.00897	-0.01038	-0.00894	-0.0046	-0.00867	-0.00307	-0.01125	-0.01529		-10.2579	-6.63531	-7.45594	-8.35923	-6.5414	-2.3724	-4.59065	-1.28581	-3.05663	-2.98271		0.0803	0.06387	0.05804	0.05621	0.05108	0.03598	0.03698	0.02926	0.01897	0.01362		778	8.47921	11.4475	20.6471	23.6234		739	-0.0049	-0.00798	-0.01191	-0.01551
	738.5	-0.00914	-0.00758	-0.01025	-0.01034	-0.00705	-0.00495	-0.00854	-0.0029	-0.01075	-0.01766		-10.6158	-7.01339	-8.6274	-8.41777	-5.22275	-2.58817	-4.59281	-1.2307	-2.96801	-3.5015		0.08111	0.06462	0.05874	0.05683	0.05172	0.03649	0.03753	0.02966	0.01927	0.01384		777	8.63926	11.2713	20.9657	23.7657		738.5	-0.00512	-0.00768	-0.01152	-0.01536
	738	-0.00916	-0.00856	-0.01025	-0.01101	-0.00673	-0.00713	-0.00821	-0.00262	-0.01034	-0.01852		-10.7495	-8.01862	-8.74047	-9.07487	-5.05487	-3.78549	-4.47795	-1.13305	-2.9115	-3.73475		0.08196	0.0654	0.05955	0.05754	0.0524	0.03706	0.03809	0.03017	0.01966	0.01408		776	8.89978	11.464	20.671	23.7951		738	-0.00502	-0.00717	-0.01172	-0.01509
	737.5	-0.00868	-0.00862	-0.01061	-0.01013	-0.00649	-0.00693	-0.00842	-0.00353	-0.01031	-0.01797		-10.2952	-8.16442	-9.15035	-8.45071	-4.93531	-3.72922	-4.65984	-1.5524	-2.95989	-3.69405		0.08277	0.06614	0.06024	0.05822	0.05308	0.03759	0.03863	0.03069	0.02004	0.01436		775	9.18011	11.46	20.313	23.8066		737.5	-0.00512	-0.00748	-0.01132	-0.01536
	737	-0.00908	-0.00868	-0.01169	-0.01034	-0.00538	-0.00675	-0.00715	-0.00545	-0.00968	-0.01642		-10.8762	-8.32227	-10.2093	-8.72425	-4.14338	-3.69247	-4.01769	-2.43455	-2.82893	-3.43497		0.0836	0.06691	0.06098	0.05893	0.05376	0.0382	0.03923	0.0312	0.0204	0.01461		774	9.27893	11.5217	20.1127	23.7151		737	-0.00509	-0.00744	-0.01135	-0.01554
	736.5	-0.00877	-0.00917	-0.01141	-0.0094	-0.00475	-0.00716	-0.00732	-0.00678	-0.0087	-0.01594		-10.6102	-8.8955	-10.0785	-8.02143	-3.7026	-3.96963	-4.17628	-3.07888	-2.58974	-3.38951		0.08446	0.06769	0.06169	0.0596	0.05444	0.03873	0.03983	0.03171	0.02078	0.01484		773	9.54711	11.6114	20.1458	23.6365		736.5	-0.00531	-0.00689	-0.01156	-0.01535
	736	-0.00724	-0.00793	-0.01057	-0.00851	-0.00496	-0.00585	-0.00679	-0.00835	-0.01033	-0.01483		-8.84943	-7.78323	-9.45389	-7.35099	-3.92241	-3.29388	-3.93406	-3.85067	-3.12398	-3.21523		0.08532	0.0685	0.06242	0.06029	0.05516	0.03934	0.04044	0.03219	0.02111	0.01514		772	9.96928	12.1177	20.6521	23.6497		736	-0.00495	-0.00728	-0.01132	-0.01582
	735.5	-0.00836	-0.00768	-0.00954	-0.00754	-0.00547	-0.00625	-0.0072	-0.00845	-0.00919	-0.01356		-10.3044	-7.61567	-8.63383	-6.5863	-4.37282	-3.57379	-4.23263	-3.95235	-2.8267	-2.99292		0.0861	0.06924	0.06315	0.061	0.05582	0.03993	0.04102	0.03266	0.02146	0.0154		771	10.2875	12.409	21.1049	24.2623		735.5	-0.00488	-0.00632	-0.01066	-0.0161
	735	-0.00834	-0.00757	-0.00915	-0.00746	-0.00637	-0.0061	-0.00723	-0.00934	-0.00703	-0.01049		-10.3838	-7.59448	-8.3677	-6.60009	-5.15521	-3.54258	-4.30865	-4.44874	-2.21056	-2.35844		0.08693	0.07008	0.06387	0.06175	0.05647	0.04057	0.0416	0.03325	0.02194	0.0157		770	10.5662	12.5861	20.8857	24.115		735	-0.00446	-0.00737	-0.01105	-0.01623
	734.5	-0.00819	-0.0082	-0.01022	-0.00847	-0.00609	-0.00547	-0.00665	-0.00922	-0.00702	-0.01146		-10.29	-8.324	-9.45698	-7.57195	-4.98642	-3.22305	-4.01502	-4.45635	-2.24073	-2.6259		0.08773	0.07084	0.0646	0.06242	0.05714	0.04117	0.04214	0.03373	0.02228	0.01599		769	10.7275	12.8165	20.28	24.0869		734.5	-0.00452	-0.00802	-0.01125	-0.01616
	734	-0.00895	-0.00795	-0.00981	-0.0081	-0.00637	-0.00482	-0.00751	-0.00938	-0.00848	-0.00963		-11.3617	-8.16252	-9.17818	-7.32682	-5.27732	-2.8853	-4.60098	-4.60741	-2.7481	-2.2464		0.08859	0.07164	0.06534	0.06317	0.05787	0.0418	0.04274	0.03429	0.02262	0.01629		768	10.5072	12.7623	20.2717	24.5611		734	-0.00437	-0.0075	-0.01049	-0.01641
	733.5	-0.00901	-0.00809	-0.0083	-0.00654	-0.00623	-0.00655	-0.00859	-0.01014	-0.00769	-0.01		-11.5588	-8.39647	-7.86549	-5.9915	-5.21965	-3.97838	-5.33515	-5.06551	-2.53679	-2.37353		0.08952	0.07244	0.06613	0.06392	0.05853	0.04239	0.04335	0.03486	0.02303	0.01658		767	10.5094	12.5863	20.2761	24.6692		733.5	-0.00446	-0.00707	-0.01072	-0.01603
	733	-0.00872	-0.00863	-0.00872	-0.00558	-0.00645	-0.00574	-0.00788	-0.01079	-0.00674	-0.00792		-11.2948	-9.05198	-8.35367	-5.15835	-5.46987	-3.53793	-4.96421	-5.46847	-2.26057	-1.92126		0.09038	0.07322	0.06689	0.06459	0.05921	0.043	0.04397	0.03537	0.0234	0.01693		766	10.7183	12.6417	20.118	24.5004		733	-0.00444	-0.00639	-0.01061	-0.01614
	732.5	-0.00979	-0.00874	-0.00884	-0.0053	-0.00761	-0.00703	-0.00725	-0.00922	-0.00533	-0.00763		-12.7994	-9.26621	-8.57218	-4.95698	-6.52875	-4.39097	-4.63139	-4.74478	-1.82294	-1.88603		0.09129	0.07402	0.06769	0.0653	0.05986	0.04362	0.04458	0.03593	0.02386	0.01725		765	10.4478	12.8352	20.3441	24.6077		732.5	-0.00463	-0.0074	-0.01116	-0.01601
	732	-0.01008	-0.00899	-0.0089	-0.00541	-0.00809	-0.00728	-0.0071	-0.009	-0.00524	-0.00769		-13.303	-9.63679	-8.73641	-5.11819	-7.02556	-4.6204	-4.59612	-4.70736	-1.82422	-1.93768		0.09212	0.07482	0.06851	0.06605	0.0606	0.04428	0.0452	0.03651	0.02433	0.01758		764	10.1382	12.7554	20.0737	24.853		732	-0.00456	-0.00643	-0.01067	-0.01637
	731.5	-0.00955	-0.00922	-0.00866	-0.00422	-0.00891	-0.00698	-0.00676	-0.00971	-0.0057	-0.00718		-12.7278	-9.9921	-8.59844	-4.0328	-7.82838	-4.49401	-4.43359	-5.15648	-2.02716	-1.84259		0.09304	0.07563	0.06928	0.06679	0.06133	0.04492	0.04581	0.03706	0.02484	0.01792		763	9.81215	12.4434	19.8007	24.8368		731.5	-0.00448	-0.00651	-0.01105	-0.0165
	731	-0.01	-0.00941	-0.00713	-0.00432	-0.00872	-0.00577	-0.00737	-0.00925	-0.0073	-0.0072		-13.4425	-10.3094	-7.15292	-4.1774	-7.74476	-3.76181	-4.90279	-4.98354	-2.64356	-1.88287		0.09388	0.07646	0.07007	0.06753	0.06203	0.04555	0.04645	0.03763	0.02527	0.01825		762	9.38179	12.4994	19.6801	25.2322		731	-0.00435	-0.00666	-0.01075	-0.01639
	730.5	-0.00941	-0.00912	-0.00698	-0.00458	-0.00838	-0.00558	-0.0075	-0.00858	-0.00766	-0.00856		-12.781	-10.1024	-7.08982	-4.48317	-7.53382	-3.69076	-5.05684	-4.68925	-2.81643	-2.27988		0.09482	0.07731	0.07088	0.06831	0.06278	0.04619	0.04707	0.03817	0.02568	0.0186		761	9.2063	12.7614	20.016	25.5709		730.5	-0.00435	-0.00679	-0.011	-0.01646
	730	-0.01019	-0.00895	-0.00631	-0.00424	-0.0085	-0.0041	-0.00809	-0.00806	-0.00639	-0.0082		-13.9738	-10.0199	-6.48361	-4.19524	-7.73554	-2.75351	-5.52274	-4.47111	-2.3936	-2.22616		0.09573	0.0782	0.07169	0.06909	0.06351	0.04685	0.04766	0.03872	0.02616	0.01895		760	9.18073	13.0403	20.4713	25.5254		730	-0.00422	-0.00728	-0.01157	-0.01611
	729.5	-0.01046	-0.00905	-0.00579	-0.00543	-0.00869	-0.005	-0.00821	-0.00838	-0.00511	-0.00766		-14.4797	-10.2414	-6.01868	-5.43167	-7.99658	-3.40488	-5.6825	-4.72034	-1.94643	-2.1174		0.09667	0.07904	0.0726	0.06984	0.06426	0.0475	0.04831	0.03934	0.02661	0.01931		759	9.3117	13.0439	21.1543	25.2975		729.5	-0.0042	-0.00775	-0.01168	-0.0157
	729	-0.01168	-0.00975	-0.0068	-0.00607	-0.00854	-0.00677	-0.00805	-0.00801	-0.00392	-0.00777		-16.3481	-11.1692	-7.16003	-6.14091	-7.95887	-4.67286	-5.64252	-4.58954	-1.52096	-2.19148		0.09769	0.07999	0.07351	0.07067	0.06503	0.0482	0.04896	0.03998	0.0271	0.01969		758	9.39463	12.8905	21.3155	25.0494		729	-0.00411	-0.00848	-0.0115	-0.01546
	728.5	-0.01051	-0.00976	-0.00715	-0.00662	-0.00813	-0.00521	-0.0076	-0.00906	-0.00496	-0.0084		-14.8557	-11.3071	-7.60973	-6.77783	-7.66067	-3.64668	-5.39452	-5.26414	-1.96062	-2.41736		0.09868	0.08089	0.07433	0.07147	0.06581	0.04885	0.04958	0.04057	0.02759	0.0201		757	9.55072	12.6211	21.4119	25.4063		728.5	-0.00418	-0.00864	-0.01123	-0.01554
	728	-0.01106	-0.00888	-0.00616	-0.0066	-0.00752	-0.00516	-0.00757	-0.00909	-0.00517	-0.00731		-15.802	-10.4135	-6.63214	-6.84286	-7.17419	-3.6609	-5.45822	-5.36434	-2.08119	-2.14012		0.09972	0.08187	0.07514	0.07235	0.06664	0.04957	0.05034	0.04119	0.02809	0.02045		756	10.2814	12.4411	21.4109	25.6115		728	-0.004	-0.00821	-0.01108	-0.01531
	727.5	-0.01121	-0.00853	-0.00633	-0.00682	-0.00722	-0.00563	-0.00774	-0.00924	-0.0054	-0.00772		-16.1773	-10.1123	-6.88853	-7.14518	-6.96695	-4.04593	-5.65152	-5.52958	-2.20818	-2.30282		0.10076	0.08278	0.07603	0.07313	0.06736	0.0502	0.05101	0.04179	0.02857	0.02082		755	10.6826	12.2394	21.6977	25.8476		727.5	-0.00414	-0.00813	-0.01121	-0.01518
	727	-0.01118	-0.00894	-0.00717	-0.00788	-0.00764	-0.00633	-0.00723	-0.00938	-0.00621	-0.01052		-16.2981	-10.7203	-7.89538	-8.34755	-7.45732	-4.61504	-5.35731	-5.70481	-2.58723	-3.19998		0.10179	0.08375	0.07687	0.07397	0.06814	0.0509	0.05172	0.04244	0.02911	0.02123		754	11.1169	12.6567	21.9192	25.7357		727	-0.00423	-0.00899	-0.01103	-0.01509
	726.5	-0.01047	-0.00955	-0.00756	-0.00996	-0.00753	-0.00769	-0.00773	-0.00917	-0.00599	-0.01282		-15.4075	-11.5826	-8.41974	-10.6712	-7.43036	-5.68188	-5.79836	-5.65765	-2.54443	-3.96947		0.10273	0.08468	0.07775	0.07479	0.06889	0.0516	0.05239	0.04305	0.02964	0.02162		753	11.3877	13.0836	22.1855	25.5302		726.5	-0.00436	-0.00814	-0.01085	-0.01477
	726	-0.00998	-0.0095	-0.00814	-0.01052	-0.00793	-0.0082	-0.00824	-0.01049	-0.00869	-0.01282		-14.8232	-11.6576	-9.16767	-11.4065	-7.91881	-6.14987	-6.27196	-6.56757	-3.75214	-4.04974		0.10374	0.08566	0.07859	0.07571	0.06973	0.05234	0.05311	0.04372	0.03014	0.02206		752	11.5684	13.1394	22.4527	25.9058		726	-0.00394	-0.00837	-0.01072	-0.01486
	725.5	-0.01009	-0.01033	-0.00791	-0.0094	-0.00756	-0.00779	-0.00958	-0.01059	-0.00808	-0.01303		-15.136	-12.809	-9.00462	-10.307	-7.63224	-5.91501	-7.37939	-6.72276	-3.54407	-4.1895		0.10474	0.08654	0.07945	0.07653	0.07052	0.05299	0.0538	0.04433	0.03062	0.02244		751	11.6419	13.2672	22.2559	25.8386		725.5	-0.00399	-0.00738	-0.01107	-0.01482
	725	-0.01029	-0.00995	-0.0079	-0.01047	-0.00802	-0.0079	-0.00988	-0.00975	-0.00737	-0.01239		-15.6001	-12.4771	-9.09423	-11.6042	-8.20028	-6.07636	-7.71347	-6.28922	-3.28574	-4.05534		0.1058	0.08753	0.08037	0.07739	0.07135	0.05371	0.05451	0.04501	0.03111	0.02285		750	11.4326	13.3492	22.5853	26.0016		725	-0.00397	-0.00666	-0.01074	-0.01459
	724.5	-0.00972	-0.00954	-0.00848	-0.01057	-0.00761	-0.00845	-0.00885	-0.00997	-0.00637	-0.01285		-14.872	-12.0878	-9.8617	-11.8361	-7.86412	-6.58522	-7.0002	-6.52276	-2.88939	-4.28385		0.1068	0.08843	0.08122	0.07821	0.07212	0.05443	0.05521	0.04566	0.03166	0.02327		749	11.2008	13.4232	22.6189	26.0667		724.5	-0.00404	-0.00649	-0.01118	-0.01474
	724	-0.01049	-0.00975	-0.00985	-0.00992	-0.00799	-0.00907	-0.00898	-0.01107	-0.00585	-0.01295		-16.1847	-12.4888	-11.5755	-11.2286	-8.33187	-7.16048	-7.19133	-7.33831	-2.69664	-4.38745		0.10773	0.08941	0.08207	0.07901	0.07284	0.05511	0.05591	0.04629	0.0322	0.02366		748	11.0442	13.7116	22.7413	25.9419		724	-0.00423	-0.00682	-0.01094	-0.01477
	723.5	-0.00958	-0.00964	-0.01008	-0.01009	-0.00837	-0.00959	-0.00833	-0.01043	-0.00754	-0.01254		-14.932	-12.4752	-11.9809	-11.5448	-8.82381	-7.66301	-6.75788	-7.0113	-3.53674	-4.32676		0.10878	0.09033	0.08296	0.07985	0.0736	0.05581	0.05663	0.04693	0.03273	0.02408		747	10.7908	13.7791	22.8723	25.9346		723.5	-0.00427	-0.00658	-0.01085	-0.01488
	723	-0.00983	-0.00936	-0.01071	-0.00992	-0.00837	-0.00918	-0.00741	-0.00977	-0.00871	-0.01279		-15.4465	-12.2377	-12.8567	-11.4589	-8.90612	-7.42816	-6.08921	-6.65625	-4.1571	-4.48832		0.10968	0.09124	0.08377	0.08064	0.07432	0.05651	0.05737	0.04756	0.0333	0.02451		746	10.6369	13.6041	23.0197	26.1133		723	-0.00445	-0.00653	-0.01093	-0.01523
	722.5	-0.00885	-0.00934	-0.00991	-0.00991	-0.00862	-0.00886	-0.00729	-0.01039	-0.01143	-0.01143		-14.0307	-12.3335	-12.0103	-11.5752	-9.27348	-7.26372	-6.06579	-7.17213	-5.53777	-4.08449		0.11066	0.09222	0.08463	0.08152	0.07513	0.05721	0.05813	0.0482	0.03382	0.02494		745	10.8484	13.5921	23.0952	26.2504		722.5	-0.00455	-0.00619	-0.01133	-0.01529
	722	-0.00852	-0.01043	-0.00912	-0.01003	-0.00861	-0.00978	-0.00641	-0.00958	-0.01181	-0.01075		-13.6144	-13.9231	-11.1668	-11.823	-9.36084	-8.11901	-5.40628	-6.7104	-5.81519	-3.90858		0.11162	0.09316	0.08552	0.08231	0.0759	0.05793	0.05889	0.04889	0.03438	0.02537		744	11.2905	13.862	23.0477	25.9202		722	-0.00475	-0.00609	-0.01133	-0.01481
	721.5	-0.00854	-0.01115	-0.00941	-0.00967	-0.0092	-0.01037	-0.00665	-0.00831	-0.01124	-0.01063		-13.7706	-15.025	-11.6607	-11.5078	-10.1051	-8.71273	-5.67155	-5.89814	-5.62299	-3.93443		0.11256	0.09407	0.08647	0.0831	0.0767	0.05867	0.05958	0.04955	0.03494	0.02584		743	11.6949	13.9745	22.9552	26.1608		721.5	-0.00482	-0.00602	-0.01102	-0.01492
	721	-0.00813	-0.01071	-0.00922	-0.0093	-0.00838	-0.01033	-0.00612	-0.00945	-0.01012	-0.0105		-13.2268	-14.5846	-11.5248	-11.1893	-9.29984	-8.79559	-5.28561	-6.7948	-5.14856	-3.95587		0.11356	0.09504	0.08728	0.08401	0.07749	0.05943	0.0603	0.05022	0.03552	0.0263		742	12.0698	14.1217	22.5903	26.2887		721	-0.00492	-0.00573	-0.01125	-0.01498
	720.5	-0.00757	-0.01083	-0.00978	-0.00831	-0.00795	-0.01008	-0.00667	-0.00865	-0.00868	-0.00847		-12.4042	-14.8893	-12.3537	-10.0948	-8.91361	-8.69169	-5.82092	-6.29997	-4.48309	-3.2443		0.11444	0.09594	0.08815	0.08486	0.07828	0.06017	0.06097	0.05084	0.03604	0.02673		741	12.3082	14.0151	22.6469	26.4659		720.5	-0.0048	-0.00592	-0.01135	-0.01519
	720	-0.00747	-0.01011	-0.01018	-0.00738	-0.00788	-0.01018	-0.00744	-0.00917	-0.00915	-0.00624		-12.3577	-14.0371	-12.9897	-9.0582	-8.92796	-8.88686	-6.5747	-6.76069	-4.79413	-2.4264		0.11553	0.09691	0.08909	0.08571	0.07914	0.06094	0.06168	0.05149	0.0366	0.02714		740	12.3801	13.7471	23.0376	26.8548		720	-0.00502	-0.00608	-0.01141	-0.01536
	719.5	-0.00729	-0.01014	-0.01048	-0.00696	-0.00838	-0.00983	-0.008	-0.00825	-0.00917	-0.0059		-12.1706	-14.2023	-13.5102	-8.62759	-9.59183	-8.68226	-7.14793	-6.15856	-4.87677	-2.33194		0.11648	0.09779	0.09	0.08654	0.07993	0.06167	0.06239	0.05214	0.03711	0.02757		739	12.2452	14.0917	23.5333	27.3675		719.5	-0.00492	-0.00631	-0.01116	-0.01567
	719	-0.0076	-0.00947	-0.00983	-0.00679	-0.00756	-0.00925	-0.00665	-0.00792	-0.00963	-0.00532		-12.7901	-13.3901	-12.7907	-8.50345	-8.74035	-8.27932	-6.01064	-5.98026	-5.1991	-2.13577		0.11746	0.09875	0.09089	0.08739	0.08071	0.06246	0.06309	0.05275	0.03767	0.02802		738	12.485	14.4512	23.9336	27.558		719	-0.00494	-0.00644	-0.0112	-0.01582
	718.5	-0.00714	-0.00895	-0.01053	-0.00695	-0.0069	-0.00906	-0.00689	-0.00786	-0.0105	-0.00509		-12.1233	-12.785	-13.8553	-8.79401	-8.06159	-8.21379	-6.29992	-6.01763	-5.7485	-2.07889		0.11859	0.09975	0.09186	0.08832	0.08159	0.06328	0.06384	0.05343	0.0382	0.02853		737	12.5883	14.2784	24.1333	27.6731		718.5	-0.0052	-0.00649	-0.01094	-0.0161
	718	-0.00682	-0.00976	-0.00995	-0.00663	-0.00715	-0.0096	-0.00598	-0.00737	-0.01071	-0.00454		-11.6891	-14.0908	-13.2235	-8.4687	-8.44186	-8.80743	-5.53024	-5.70857	-5.94974	-1.88379		0.11958	0.10076	0.09281	0.08922	0.08241	0.06403	0.06458	0.05407	0.0388	0.02899		736	12.7904	14.2543	24.0341	28.1807		718	-0.00544	-0.00698	-0.01098	-0.0161
	717.5	-0.00656	-0.00941	-0.00977	-0.00727	-0.00723	-0.00955	-0.0073	-0.00858	-0.01073	-0.00436		-11.333	-13.7165	-13.1206	-9.38371	-8.62493	-8.86204	-6.83229	-6.72761	-6.04568	-1.84046		0.1207	0.10174	0.09377	0.0901	0.08327	0.06481	0.06536	0.05474	0.03933	0.02944		735	12.6191	14.1243	23.8842	28.4681		717.5	-0.00531	-0.00816	-0.01045	-0.01576
	717	-0.00721	-0.00948	-0.01026	-0.00749	-0.00683	-0.01031	-0.00803	-0.00926	-0.01031	-0.00238		-12.5834	-13.9524	-13.9411	-9.7729	-8.24065	-9.69069	-7.61066	-7.35439	-5.89934	-1.01962		0.12186	0.10272	0.09484	0.09106	0.08423	0.06564	0.06614	0.05547	0.03996	0.02993		734	12.4291	13.9673	23.808	28.1443		717	-0.00516	-0.00801	-0.01027	-0.01586
	716.5	-0.00665	-0.00947	-0.0098	-0.00756	-0.00677	-0.01042	-0.00824	-0.00849	-0.01062	-0.00387		-11.7011	-14.0687	-13.425	-9.9579	-8.24823	-9.91778	-7.88934	-6.83602	-6.16298	-1.68301		0.12292	0.10377	0.09568	0.09194	0.08507	0.06645	0.06686	0.05619	0.04052	0.03039		733	12.3234	14.2812	24.0105	27.8966		716.5	-0.00495	-0.00756	-0.00994	-0.0159
	716	-0.00715	-0.00996	-0.00944	-0.00684	-0.00663	-0.01075	-0.00983	-0.00856	-0.00905	-0.00529		-12.7034	-14.9416	-13.0714	-9.09834	-8.16104	-10.3463	-9.51527	-6.97705	-5.32599	-2.34069		0.12408	0.10478	0.09665	0.09285	0.08592	0.06721	0.0676	0.05692	0.04108	0.03091		732	12.0131	14.4851	24.1809	27.6843		716	-0.00498	-0.0072	-0.00988	-0.01587
	715.5	-0.00698	-0.00949	-0.00986	-0.00624	-0.00637	-0.01082	-0.0097	-0.00915	-0.00884	-0.0075		-12.5287	-14.3857	-13.7965	-8.38431	-7.91718	-10.551	-9.50169	-7.55774	-5.28719	-3.37345		0.12527	0.10583	0.0977	0.09382	0.0868	0.06808	0.06836	0.05764	0.04175	0.0314		731	11.8318	14.2863	24.1151	27.2099		715.5	-0.00508	-0.00754	-0.01037	-0.01595
	715	-0.00687	-0.00872	-0.01	-0.00593	-0.00702	-0.01126	-0.00958	-0.00941	-0.00827	-0.00739		-12.4394	-13.3553	-14.1375	-8.05683	-8.80885	-11.1114	-9.48697	-7.86728	-5.01221	-3.36978		0.12642	0.10688	0.09868	0.09478	0.08766	0.06887	0.0691	0.05834	0.04233	0.03185		730	12.007	14.0187	23.8003	26.5977		715	-0.00491	-0.00739	-0.0106	-0.01631
	714.5	-0.00703	-0.00795	-0.0092	-0.00681	-0.00743	-0.01094	-0.00882	-0.01092	-0.00931	-0.00815		-12.8433	-12.2879	-13.1432	-9.33209	-9.42903	-10.9199	-8.83052	-9.24199	-5.74091	-3.78581		0.12763	0.10795	0.09978	0.09573	0.08857	0.06966	0.06993	0.0591	0.04303	0.03242		729	11.8518	14.0211	23.1302	26.088		714.5	-0.00488	-0.0081	-0.01095	-0.016
	714	-0.00755	-0.00815	-0.0096	-0.00629	-0.00826	-0.01151	-0.00831	-0.00974	-0.01095	-0.0092		-13.924	-12.724	-13.8691	-8.71292	-10.592	-11.636	-8.41914	-8.3471	-6.85336	-4.3436		0.12883	0.10901	0.10086	0.09668	0.08952	0.07058	0.07077	0.05985	0.04368	0.03296		728	11.7652	13.9899	22.9544	25.9734		714	-0.00479	-0.008	-0.01041	-0.01551
	713.5	-0.0079	-0.00881	-0.00889	-0.00656	-0.00827	-0.01102	-0.00999	-0.00931	-0.01219	-0.00926		-14.7254	-13.8879	-12.9728	-9.17445	-10.7137	-11.2769	-10.2434	-8.08414	-7.75863	-4.43855		0.13011	0.11011	0.10186	0.09765	0.09046	0.07142	0.07162	0.06059	0.04442	0.03348		727	11.8029	14.0861	23.3227	26.2255		713.5	-0.00484	-0.0077	-0.01052	-0.01569
	713	-0.00836	-0.00812	-0.00943	-0.00629	-0.00743	-0.01012	-0.00847	-0.00919	-0.01272	-0.00951		-15.7244	-12.9507	-13.8934	-8.88878	-9.72688	-10.474	-8.78275	-8.08277	-8.21427	-4.63485		0.13133	0.11129	0.1029	0.09861	0.09142	0.07228	0.07243	0.0614	0.0451	0.03404		726	11.9372	14.3867	23.8494	26.72		713	-0.00476	-0.00799	-0.01073	-0.01556
	712.5	-0.00864	-0.0084	-0.00885	-0.00679	-0.00813	-0.01107	-0.0084	-0.00928	-0.01144	-0.00871		-16.4059	-13.5268	-13.1802	-9.68552	-10.7543	-11.5975	-8.8177	-8.27049	-7.50387	-4.31637		0.13257	0.11245	0.10397	0.0996	0.09238	0.07314	0.07331	0.06219	0.04577	0.03461		725	11.9215	14.753	24.2663	27.5684		712.5	-0.00478	-0.00817	-0.01086	-0.01572
	712	-0.00858	-0.00804	-0.00957	-0.00709	-0.00826	-0.01098	-0.00938	-0.00921	-0.0115	-0.00849		-16.4525	-13.0789	-14.4006	-10.2152	-11.0374	-11.6336	-9.95489	-8.30908	-7.6544	-4.28014		0.13383	0.11361	0.105	0.1006	0.0933	0.07394	0.07411	0.063	0.04648	0.03518		724	12.1273	15.0091	23.97	28.0296		712	-0.00465	-0.00857	-0.01145	-0.01556
	711.5	-0.0085	-0.00819	-0.00926	-0.00805	-0.00774	-0.01019	-0.00999	-0.01066	-0.00995	-0.01002		-16.4397	-13.4648	-14.0625	-11.7159	-10.4475	-10.92	-10.7275	-9.7322	-6.72547	-5.12298		0.13502	0.11471	0.10599	0.10156	0.09425	0.07482	0.07497	0.06374	0.04717	0.03569		723	12.4381	15.3493	23.2758	27.9684		711.5	-0.00463	-0.00859	-0.01157	-0.01551
	711	-0.00889	-0.00836	-0.00854	-0.00762	-0.00724	-0.01039	-0.00969	-0.01094	-0.00887	-0.01056		-17.3647	-13.8693	-13.0943	-11.1935	-9.87983	-11.2704	-10.5269	-10.1142	-6.07379	-5.49797		0.13631	0.11589	0.10708	0.10254	0.09522	0.0757	0.07583	0.06456	0.04781	0.03634		722	12.5668	15.7301	23.1536	28.432		711	-0.00458	-0.00843	-0.01184	-0.01563
	710.5	-0.0092	-0.00873	-0.0077	-0.00786	-0.00731	-0.00983	-0.0099	-0.01041	-0.00856	-0.01076		-18.1336	-14.6348	-11.9205	-11.6691	-10.0793	-10.7935	-10.8756	-9.7518	-5.95178	-5.69637		0.13754	0.11705	0.10812	0.10361	0.09623	0.07664	0.07666	0.06537	0.04856	0.03694		721	12.4266	15.6607	23.6533	28.9132		710.5	-0.00448	-0.00831	-0.01229	-0.01545
	710	-0.00931	-0.00835	-0.00743	-0.00819	-0.00792	-0.00998	-0.00989	-0.0108	-0.00832	-0.01056		-18.5208	-14.1341	-11.617	-12.2799	-11.0254	-11.0846	-10.9809	-10.2342	-5.86191	-5.67444		0.13888	0.11819	0.10917	0.10464	0.09717	0.07754	0.07751	0.06616	0.04921	0.03751		720	12.4185	15.6508	24.0536	29.3651		710	-0.00456	-0.00859	-0.0123	-0.01541
	709.5	-0.00889	-0.00798	-0.00725	-0.00898	-0.00904	-0.00987	-0.00892	-0.01077	-0.00907	-0.01011		-17.8566	-13.6544	-11.4689	-13.5995	-12.7196	-11.1027	-10.0041	-10.3346	-6.49206	-5.52813		0.14016	0.11941	0.11039	0.10568	0.09825	0.07851	0.07832	0.06699	0.04997	0.03816		719	12.2982	15.4873	24.2717	29.2657		709.5	-0.00466	-0.00802	-0.01193	-0.01519
	709	-0.00971	-0.00862	-0.0071	-0.00954	-0.00851	-0.0097	-0.00894	-0.00952	-0.00858	-0.01025		-19.6669	-14.8825	-11.3307	-14.5946	-12.0995	-11.0421	-10.1455	-9.23771	-6.22808	-5.69225		0.14138	0.12057	0.11135	0.10676	0.09923	0.07946	0.07921	0.06776	0.05065	0.03879		718	12.2436	15.1758	24.3683	29.0202		709	-0.00505	-0.00785	-0.0117	-0.01526
	708.5	-0.01024	-0.00817	-0.00756	-0.01075	-0.00887	-0.00887	-0.01027	-0.00891	-0.00837	-0.0095		-20.9462	-14.2552	-12.1782	-16.5985	-12.7345	-10.2131	-11.7888	-8.75351	-6.16262	-5.38177		0.14281	0.12182	0.11253	0.10783	0.10024	0.08037	0.08012	0.06862	0.05143	0.03953		717	12.5646	14.9043	24.4051	28.7301		708.5	-0.00531	-0.00785	-0.01153	-0.015
	708	-0.01069	-0.00782	-0.00769	-0.01046	-0.00884	-0.00869	-0.01117	-0.00887	-0.00806	-0.00879		-22.0704	-13.77	-12.5202	-16.3123	-12.8166	-10.123	-12.9573	-8.81332	-6.01618	-5.0528		0.14412	0.123	0.11359	0.10885	0.10127	0.08135	0.08102	0.06939	0.05212	0.04015		716	12.767	14.423	24.6841	28.7347		708	-0.00535	-0.00737	-0.01145	-0.01521
	707.5	-0.01057	-0.00731	-0.00718	-0.01082	-0.00909	-0.00852	-0.01158	-0.00921	-0.00789	-0.00831		-22.0339	-13.0135	-11.7922	-17.0476	-13.328	-10.0393	-13.5866	-9.26721	-5.97619	-4.85964		0.14548	0.1243	0.11463	0.10996	0.10232	0.08225	0.08193	0.07028	0.05286	0.04083		715	12.6837	13.8977	25.1506	28.8859		707.5	-0.00547	-0.0071	-0.01192	-0.01543
	707	-0.01036	-0.00735	-0.00796	-0.01084	-0.00861	-0.00839	-0.01049	-0.00972	-0.00735	-0.00806		-21.7876	-13.2168	-13.2084	-17.2438	-12.7452	-9.99523	-12.4443	-9.90688	-5.62886	-4.78588		0.14677	0.1255	0.11582	0.11102	0.10334	0.08321	0.08283	0.07112	0.0535	0.04146		714	12.7005	13.4791	25.6734	29.1263		707	-0.00547	-0.00731	-0.01224	-0.01548
	706.5	-0.01026	-0.00726	-0.00743	-0.01057	-0.00949	-0.0082	-0.01002	-0.00975	-0.00724	-0.00843		-21.7525	-13.1736	-12.4319	-16.9714	-14.1807	-9.88567	-12.0272	-10.0483	-5.62377	-5.08479		0.14804	0.1267	0.11688	0.11214	0.10434	0.08412	0.08378	0.07197	0.05425	0.04211		713	12.7615	13.428	25.683	29.2054		706.5	-0.00556	-0.00734	-0.01194	-0.01546
	706	-0.00948	-0.00726	-0.00781	-0.01042	-0.00885	-0.00779	-0.01018	-0.00977	-0.00721	-0.0086		-20.3046	-13.3048	-13.2074	-16.8957	-13.3566	-9.49657	-12.356	-10.192	-5.68271	-5.27316		0.14947	0.12795	0.11808	0.1132	0.10538	0.08509	0.08472	0.07283	0.05505	0.0428		712	12.9863	13.8326	26.0982	29.677		706	-0.00576	-0.00744	-0.01177	-0.01557
	705.5	-0.00901	-0.00733	-0.00746	-0.00988	-0.00839	-0.00723	-0.01013	-0.01061	-0.00644	-0.00872		-19.4586	-13.5615	-12.7444	-16.1741	-12.7872	-8.91481	-12.4314	-11.1881	-5.14403	-5.42839		0.15077	0.12912	0.11922	0.11429	0.10644	0.0861	0.08568	0.07361	0.05578	0.04348		711	13.1276	13.8516	26.1599	30.0042		705.5	-0.00587	-0.00666	-0.01172	-0.01543
	705	-0.00891	-0.00618	-0.00796	-0.0095	-0.00859	-0.00752	-0.01	-0.01002	-0.00784	-0.0075		-19.4218	-11.5466	-13.7247	-15.693	-13.2199	-9.37724	-12.4007	-10.693	-6.352	-4.7469		0.15217	0.13038	0.12039	0.11534	0.10741	0.08703	0.08658	0.0745	0.05654	0.04421		710	13.3065	14.1033	26.1577	30.5898		705	-0.00574	-0.00691	-0.01191	-0.01538
	704.5	-0.00871	-0.00648	-0.00854	-0.00958	-0.00951	-0.00703	-0.00914	-0.00901	-0.00847	-0.00694		-19.1428	-12.2172	-14.8789	-15.9663	-14.7679	-8.85711	-11.4595	-9.73105	-6.95705	-4.46186		0.15347	0.13158	0.1216	0.11639	0.10844	0.088	0.08751	0.07538	0.05734	0.04487		709	13.3283	14.1717	26.489	31.2007		704.5	-0.00548	-0.00707	-0.01191	-0.01533
	704	-0.00891	-0.00573	-0.00891	-0.00918	-0.00955	-0.00678	-0.00908	-0.00924	-0.00887	-0.00798		-19.7499	-10.8991	-15.6687	-15.4517	-14.9663	-8.63146	-11.5016	-10.0957	-7.37482	-5.20545		0.15481	0.13284	0.12275	0.11748	0.10941	0.08891	0.08843	0.07626	0.05806	0.04554		708	13.5131	14.4603	26.5753	31.4414		704	-0.00561	-0.00701	-0.01183	-0.01556
	703.5	-0.00894	-0.00543	-0.00897	-0.00894	-0.00913	-0.00645	-0.00884	-0.00876	-0.00798	-0.0075		-19.9975	-10.4226	-15.9215	-15.1794	-14.4387	-8.29738	-11.3127	-9.67277	-6.72368	-4.96103		0.15616	0.13412	0.12394	0.11849	0.11043	0.08987	0.08934	0.07711	0.05884	0.04619		707	13.9225	14.9519	26.6684	31.9809		703.5	-0.00564	-0.00675	-0.01198	-0.01557
	703	-0.00914	-0.00601	-0.00966	-0.00908	-0.00827	-0.00662	-0.00924	-0.00967	-0.00724	-0.00679		-20.6142	-11.6588	-17.2967	-15.5512	-13.1966	-8.61736	-11.947	-10.7935	-6.17672	-4.55623		0.15749	0.13532	0.12503	0.1196	0.11145	0.09081	0.09031	0.07794	0.05959	0.04683		706	14.0707	15.3792	26.6853	32.5082		703	-0.00577	-0.00707	-0.0123	-0.01566
	702.5	-0.00918	-0.00591	-0.01056	-0.00896	-0.00809	-0.00666	-0.00959	-0.00931	-0.00702	-0.0051		-20.8755	-11.5579	-19.0927	-15.4925	-13.0342	-8.74714	-12.5298	-10.5092	-6.06638	-3.46494		0.15884	0.13657	0.12617	0.12066	0.11249	0.09173	0.09126	0.07882	0.06037	0.04745		705	14.0701	15.7088	27.1464	32.9148		702.5	-0.00553	-0.00718	-0.01209	-0.01543
	702	-0.00895	-0.00654	-0.00986	-0.00856	-0.00754	-0.0064	-0.0088	-0.0107	-0.00787	-0.00528		-20.5421	-12.9079	-17.9993	-14.9406	-12.2614	-8.48992	-11.62	-12.215	-6.8896	-3.63671		0.16015	0.13782	0.1274	0.12181	0.11359	0.09266	0.0922	0.07969	0.0611	0.04809		704	13.9622	15.7468	26.8905	32.9195		702	-0.00522	-0.00665	-0.01183	-0.01553
	701.5	-0.00856	-0.00718	-0.00982	-0.00899	-0.0074	-0.00652	-0.00894	-0.01068	-0.00782	-0.00562		-19.807	-14.3113	-18.0824	-15.8299	-12.1596	-8.74467	-11.9256	-12.3376	-6.93663	-3.92327		0.16147	0.13906	0.12851	0.12295	0.11472	0.0936	0.09313	0.08064	0.06189	0.04876		703	13.7693	15.7571	27.0497	33.1356		701.5	-0.0051	-0.00753	-0.0117	-0.0157
	701	-0.00842	-0.00727	-0.00994	-0.00824	-0.00742	-0.0062	-0.00934	-0.0109	-0.00868	-0.00627		-19.6399	-14.6111	-18.4707	-14.64	-12.3109	-8.40548	-12.5799	-12.7337	-7.79755	-4.44113		0.16292	0.14037	0.12975	0.12406	0.11581	0.09458	0.09408	0.08157	0.06274	0.04948		702	13.6092	15.6121	27.1919	33.2022		701	-0.00498	-0.00803	-0.01152	-0.01557
	700.5	-0.00812	-0.0078	-0.00918	-0.00834	-0.00781	-0.00547	-0.00962	-0.01086	-0.00856	-0.00678		-19.1041	-15.824	-17.2182	-14.9577	-13.0741	-7.48559	-13.0987	-12.8244	-7.78775	-4.87437		0.16418	0.14162	0.13093	0.12527	0.11687	0.09557	0.09507	0.08242	0.06348	0.0502		701	13.7116	15.5875	27.2578	33.1682		700.5	-0.00491	-0.00817	-0.01149	-0.01572
	700	-0.00785	-0.00798	-0.00805	-0.0085	-0.00812	-0.00549	-0.00949	-0.01037	-0.00818	-0.00769		-18.6272	-16.343	-15.2365	-15.3769	-13.7128	-7.59469	-13.0443	-12.3896	-7.53187	-5.60651		0.16564	0.14295	0.13209	0.12635	0.11794	0.09656	0.09596	0.08339	0.06428	0.05091		700	13.5958	15.5764	27.0467	33.1452		700	-0.0049	-0.00753	-0.01149	-0.01584
	699.5	-0.00828	-0.00778	-0.00819	-0.0092	-0.00766	-0.00561	-0.00907	-0.0111	-0.00841	-0.00665		-19.8125	-16.0782	-15.6305	-16.8117	-13.0562	-7.84553	-12.5987	-13.4147	-7.83773	-4.91659		0.16707	0.14423	0.1333	0.12751	0.11903	0.09756	0.09695	0.08435	0.06506	0.0516		699	13.198	15.3343	27.0085	32.8034		699.5	-0.00471	-0.00789	-0.01168	-0.0158
	699	-0.00859	-0.00829	-0.00804	-0.00943	-0.00794	-0.00651	-0.00829	-0.0108	-0.00775	-0.00707		-20.7313	-17.2792	-15.4944	-17.3873	-13.6646	-9.19489	-11.6164	-13.1923	-7.30737	-5.29904		0.16848	0.14552	0.13453	0.12867	0.12011	0.09854	0.09788	0.08531	0.06581	0.05235		698	13.0912	15.108	26.9676	32.4365		699	-0.00456	-0.00857	-0.01175	-0.01589
	698.5	-0.00902	-0.00838	-0.00829	-0.00938	-0.00891	-0.00682	-0.0086	-0.00998	-0.0071	-0.00863		-21.946	-17.636	-16.1153	-17.4457	-15.474	-9.72522	-12.1791	-12.3298	-6.77533	-6.56326		0.16984	0.14698	0.13575	0.12981	0.12123	0.09956	0.09888	0.08628	0.06665	0.05311		697	13.3858	14.9429	26.8083	32.5237		698.5	-0.00467	-0.00897	-0.01142	-0.01589
	698	-0.00916	-0.00841	-0.00818	-0.00943	-0.00857	-0.00797	-0.00831	-0.00952	-0.00778	-0.00929		-22.4682	-17.8717	-16.044	-17.696	-15.0073	-11.4711	-11.8773	-11.8881	-7.51765	-7.15732		0.17131	0.14828	0.13698	0.13101	0.1223	0.10054	0.09982	0.08716	0.06743	0.0538		696	13.3476	14.5609	27.0581	32.7366		698	-0.00475	-0.00898	-0.01131	-0.016
	697.5	-0.00942	-0.00872	-0.00876	-0.00983	-0.00899	-0.00846	-0.00847	-0.00951	-0.00739	-0.00874		-23.3245	-18.6863	-17.3484	-18.629	-15.9025	-12.3144	-12.2275	-12.0095	-7.22458	-6.83823		0.17285	0.14963	0.13827	0.13224	0.12346	0.10165	0.10078	0.08814	0.06827	0.05463		695	13.6006	14.3671	27.3558	32.64		697.5	-0.00486	-0.00853	-0.01127	-0.01603
	697	-0.00911	-0.00875	-0.00828	-0.00972	-0.00971	-0.00841	-0.00855	-0.0094	-0.00745	-0.00832		-22.7356	-18.9162	-16.5542	-18.5767	-17.3297	-12.3726	-12.4774	-12.0085	-7.38527	-6.60371		0.17427	0.15101	0.13953	0.13345	0.12458	0.1027	0.10184	0.08915	0.06917	0.0554		694	13.6782	14.5111	27.4225	32.6362		697	-0.00449	-0.00926	-0.01152	-0.01589
	696.5	-0.00886	-0.00904	-0.00898	-0.00945	-0.01052	-0.00793	-0.00845	-0.00921	-0.00897	-0.00917		-22.3154	-19.7349	-18.106	-18.2393	-18.9464	-11.7883	-12.4442	-11.8918	-8.99511	-7.3811		0.17584	0.15239	0.14078	0.13475	0.12572	0.10375	0.10285	0.0901	0.07001	0.05617		693	13.0268	14.7169	27.649	32.7878		696.5	-0.00461	-0.00902	-0.01123	-0.01605
	696	-0.0086	-0.00936	-0.00908	-0.00995	-0.01135	-0.00778	-0.00837	-0.00958	-0.00804	-0.00938		-21.8429	-20.6304	-18.4851	-19.3711	-20.6386	-11.6777	-12.4444	-12.4915	-8.15428	-7.65612		0.17731	0.15382	0.14215	0.13594	0.12691	0.10482	0.10384	0.09108	0.07084	0.05701		692	12.8705	15.0527	27.7913	33.4175		696	-0.00443	-0.00893	-0.01142	-0.01602
	695.5	-0.00856	-0.00908	-0.00904	-0.00988	-0.01093	-0.00807	-0.00858	-0.00931	-0.0084	-0.01011		-21.9251	-20.1776	-18.5742	-19.4064	-20.0463	-12.2443	-12.8904	-12.2724	-8.63407	-8.38556		0.17874	0.15519	0.14352	0.13718	0.12807	0.10592	0.10486	0.09204	0.07172	0.05789		691	12.9974	15.6061	28.0105	33.959		695.5	-0.00471	-0.00969	-0.01127	-0.01614
	695	-0.00877	-0.00949	-0.00905	-0.00947	-0.01017	-0.00779	-0.00806	-0.00892	-0.00823	-0.01021		-22.6637	-21.2846	-18.783	-18.7858	-18.8097	-11.9411	-12.2155	-11.8709	-8.55404	-8.58113		0.18031	0.15663	0.14483	0.13842	0.12918	0.10701	0.10584	0.09292	0.07255	0.05865		690	13.1182	16.0783	28.2929	34.5826		695	-0.00486	-0.00945	-0.01127	-0.01606
	694.5	-0.00892	-0.00977	-0.00985	-0.00948	-0.00991	-0.00791	-0.00733	-0.00969	-0.00772	-0.01005		-23.229	-22.1118	-20.6256	-18.9762	-18.5135	-12.2548	-11.2215	-13.0401	-8.12259	-8.56188		0.18187	0.15808	0.14625	0.13979	0.13039	0.10812	0.10691	0.09392	0.07344	0.05946		689	12.9026	16.3592	28.528	34.76		694.5	-0.00492	-0.00873	-0.01177	-0.01611
	694	-0.00878	-0.01006	-0.01	-0.00925	-0.00962	-0.00941	-0.00692	-0.00941	-0.00673	-0.00908		-23.0754	-22.9832	-21.1482	-18.6812	-18.1409	-14.72	-10.6974	-12.7864	-7.15807	-7.83107		0.18346	0.1595	0.1476	0.14103	0.13159	0.10919	0.1079	0.09489	0.07429	0.06024		688	12.8731	16.8112	28.829	34.6645		694	-0.00513	-0.00835	-0.01152	-0.01603
	693.5	-0.00872	-0.00951	-0.01033	-0.01002	-0.00899	-0.00985	-0.00716	-0.00959	-0.00659	-0.00848		-23.1031	-21.9067	-22.0278	-20.4279	-17.0963	-15.5584	-11.1694	-13.165	-7.09377	-7.41206		0.18499	0.16086	0.14889	0.14235	0.1327	0.11028	0.10896	0.09583	0.0752	0.06101		687	12.9533	17.2444	28.6603	34.505		693.5	-0.00492	-0.00837	-0.01126	-0.01589
	693	-0.00919	-0.01052	-0.00978	-0.00977	-0.00858	-0.00966	-0.00739	-0.01038	-0.00585	-0.00793		-24.5392	-24.4454	-21.0561	-20.1075	-16.45	-15.4022	-11.645	-14.3905	-6.37445	-7.02478		0.18648	0.16226	0.1503	0.1437	0.13391	0.11133	0.10994	0.09681	0.07608	0.06182		686	12.9447	17.6226	28.4902	34.5833		693	-0.00502	-0.00796	-0.01144	-0.01582
	692.5	-0.00957	-0.01044	-0.01025	-0.00992	-0.00911	-0.0098	-0.00821	-0.01038	-0.00606	-0.00815		-25.7702	-24.4699	-22.2498	-20.5893	-17.6281	-15.7772	-13.052	-14.537	-6.69044	-7.30524		0.18799	0.16366	0.15158	0.14497	0.13507	0.11241	0.11102	0.09778	0.07705	0.06259		685	13.4465	17.7087	28.4946	34.7859		692.5	-0.00497	-0.00762	-0.01134	-0.01562
	692	-0.0092	-0.01024	-0.01018	-0.00958	-0.00899	-0.00958	-0.00766	-0.0116	-0.00738	-0.00795		-24.9971	-24.1958	-22.2945	-20.0774	-17.5473	-15.5672	-12.2906	-16.4177	-8.23346	-7.21035		0.18959	0.16493	0.15297	0.14626	0.13624	0.1135	0.11208	0.09877	0.07789	0.06335		684	13.7335	17.6158	28.731	34.5481		692	-0.00495	-0.00735	-0.01156	-0.01558
	691.5	-0.00944	-0.01037	-0.00965	-0.00975	-0.00826	-0.00876	-0.00739	-0.01176	-0.00681	-0.00793		-25.8539	-24.7152	-21.3323	-20.6075	-16.2732	-14.3817	-11.9752	-16.8197	-7.69951	-7.2913		0.19115	0.16635	0.15439	0.14756	0.13747	0.11464	0.1131	0.09982	0.07888	0.06419		683	13.764	17.2239	28.7048	34.2349		691.5	-0.00489	-0.0066	-0.01162	-0.01552
	691	-0.00917	-0.01066	-0.00899	-0.00944	-0.00751	-0.00846	-0.00735	-0.01143	-0.00708	-0.0079		-25.3074	-25.6304	-20.0425	-20.133	-14.9187	-14.0101	-12.0187	-16.5012	-8.08609	-7.35009		0.19266	0.16781	0.15571	0.14886	0.1387	0.11567	0.11423	0.10081	0.07977	0.06493		682	13.7892	16.9292	28.882	34.2328		691	-0.00481	-0.00717	-0.01152	-0.01549
	690.5	-0.00998	-0.01096	-0.00814	-0.00987	-0.00746	-0.00838	-0.00704	-0.01135	-0.00863	-0.00898		-27.7656	-26.5775	-18.323	-21.243	-14.9615	-14.0097	-11.623	-16.5285	-9.97242	-8.46703		0.19426	0.16926	0.15715	0.15025	0.14002	0.11678	0.11531	0.10171	0.08069	0.06585		681	14.3143	17.0624	29.1757	34.1532		690.5	-0.0049	-0.00718	-0.01159	-0.0154
	690	-0.01016	-0.01074	-0.00877	-0.01021	-0.00736	-0.0087	-0.00733	-0.01089	-0.00822	-0.00868		-28.4922	-26.2737	-19.9209	-22.1711	-14.8888	-14.696	-12.2205	-16.0291	-9.61235	-8.2899		0.19584	0.17077	0.15854	0.15154	0.14125	0.11797	0.1164	0.10275	0.08165	0.06671		680	14.9563	17.3305	29.2131	34.499		690	-0.00472	-0.00656	-0.01187	-0.01522
	689.5	-0.00974	-0.01034	-0.00815	-0.01012	-0.00686	-0.00887	-0.00784	-0.01012	-0.00862	-0.00887		-27.5619	-25.5189	-18.6833	-22.1667	-14.0002	-15.1218	-13.1923	-15.0345	-10.2005	-8.5739		0.19756	0.17223	0.15996	0.15289	0.14252	0.11905	0.11748	0.10377	0.08264	0.06749		679	15.2741	17.4818	29.3623	34.7501		689.5	-0.00465	-0.00643	-0.0118	-0.01538
	689	-0.00956	-0.01012	-0.00798	-0.01019	-0.00714	-0.00847	-0.00813	-0.0093	-0.00953	-0.00794		-27.2971	-25.203	-18.4298	-22.5145	-14.7028	-14.5875	-13.8103	-13.9613	-11.4116	-7.77218		0.1993	0.17381	0.1613	0.15425	0.14378	0.12019	0.11861	0.10479	0.08359	0.06835		678	15.4757	17.3984	29.777	35.1044		689	-0.00451	-0.006	-0.01178	-0.01523
	688.5	-0.0084	-0.01004	-0.00764	-0.01043	-0.00719	-0.00913	-0.00912	-0.00954	-0.00977	-0.00843		-24.169	-25.2047	-17.7984	-23.2348	-14.9313	-15.8692	-15.6313	-14.4552	-11.8255	-8.34379		0.20084	0.17523	0.16269	0.15547	0.14498	0.12131	0.11969	0.10581	0.08447	0.06911		677	15.4099	17.355	30.1672	35.2028		688.5	-0.0045	-0.00608	-0.0121	-0.01533
	688	-0.00835	-0.01053	-0.00706	-0.01054	-0.00847	-0.00922	-0.00934	-0.008	-0.0106	-0.00859		-24.2287	-26.6472	-16.6138	-23.6824	-17.7518	-16.1827	-16.168	-12.246	-12.9606	-8.61811		0.20258	0.17674	0.16418	0.15681	0.14626	0.12247	0.12082	0.10685	0.0854	0.07001		676	15.3233	17.5258	30.459	35.2491		688	-0.00469	-0.00597	-0.01206	-0.01536
	687.5	-0.00816	-0.00993	-0.00699	-0.01104	-0.00881	-0.00923	-0.00948	-0.00761	-0.01087	-0.00916		-23.8654	-25.3589	-16.5872	-24.9902	-18.6138	-16.3576	-16.5581	-11.767	-13.4485	-9.30638		0.20424	0.17834	0.16559	0.1581	0.14751	0.12368	0.122	0.1079	0.08638	0.07089		675	15.6572	17.9178	30.5285	35.2855		687.5	-0.00474	-0.00679	-0.01202	-0.01531
	687	-0.00813	-0.00954	-0.00741	-0.01012	-0.00847	-0.00912	-0.00955	-0.00792	-0.01175	-0.00905		-24.0039	-24.5705	-17.7526	-23.1096	-18.0488	-16.304	-16.8439	-12.3577	-14.7058	-9.30585		0.20601	0.17976	0.16715	0.15943	0.14884	0.12486	0.12319	0.10897	0.08741	0.07179		674	15.723	18.4314	30.8364	35.4624		687	-0.00467	-0.00669	-0.01224	-0.01522
	686.5	-0.00777	-0.00901	-0.00796	-0.01034	-0.0089	-0.0091	-0.01024	-0.00721	-0.01218	-0.00869		-23.1161	-23.4137	-19.2034	-23.7779	-19.134	-16.4311	-18.2343	-11.3503	-15.3954	-9.04394		0.20769	0.18138	0.16844	0.16059	0.15007	0.12601	0.12429	0.10996	0.08828	0.07264		673	15.4807	18.5234	31.0222	35.45		686.5	-0.00473	-0.00671	-0.01224	-0.01536
	686	-0.00725	-0.0089	-0.00918	-0.01008	-0.00936	-0.00902	-0.00914	-0.00739	-0.01208	-0.00927		-21.7558	-23.3317	-22.3555	-23.3819	-20.3092	-16.4448	-16.4209	-11.7426	-15.4518	-9.76303		0.20939	0.18299	0.16993	0.16188	0.15147	0.12728	0.12544	0.11097	0.0893	0.07356		672	15.022	18.5571	31.4001	35.4016		686	-0.00469	-0.00694	-0.01228	-0.01554
	685.5	-0.00744	-0.0087	-0.00893	-0.01015	-0.00924	-0.00975	-0.00855	-0.00648	-0.01131	-0.00919		-22.4987	-22.9934	-21.9345	-23.7526	-20.2154	-17.9382	-15.5103	-10.3926	-14.6364	-9.81116		0.21118	0.1846	0.17148	0.16332	0.15279	0.12848	0.12663	0.11202	0.09035	0.07455		671	14.7992	18.5651	31.491	35.5515		685.5	-0.00471	-0.00725	-0.01201	-0.0154
	685	-0.00738	-0.0087	-0.00863	-0.0106	-0.00987	-0.00986	-0.00891	-0.00656	-0.0114	-0.00875		-22.516	-23.2102	-21.381	-25.0041	-21.7869	-18.3143	-16.3149	-10.6244	-14.905	-9.44967		0.21291	0.18623	0.17296	0.16467	0.15416	0.1297	0.1278	0.11305	0.09131	0.07541		670	14.8066	18.787	31.3024	35.5533		685	-0.00484	-0.00763	-0.01205	-0.01553
	684.5	-0.00726	-0.00933	-0.009	-0.01049	-0.00986	-0.00978	-0.00904	-0.006	-0.01158	-0.00882		-22.3214	-25.078	-22.4911	-24.9431	-21.9762	-18.3397	-16.7086	-9.81929	-15.3247	-9.64148		0.21462	0.18775	0.17442	0.16604	0.15557	0.13098	0.12903	0.11418	0.09236	0.07635		669	15.2302	19.137	31.3021	35.6335		684.5	-0.00504	-0.00779	-0.01201	-0.01557
	684	-0.00694	-0.00918	-0.00884	-0.01022	-0.00982	-0.01033	-0.00885	-0.00614	-0.01084	-0.00876		-21.5036	-24.9002	-22.2749	-24.4926	-22.0657	-19.5614	-16.4863	-10.1338	-14.5046	-9.70298		0.21637	0.18938	0.17586	0.16737	0.15685	0.13222	0.13011	0.11525	0.09338	0.0773		668	15.6923	19.383	31.6602	36.0091		684	-0.00491	-0.00748	-0.01212	-0.01555
	683.5	-0.00594	-0.00882	-0.00955	-0.0091	-0.00956	-0.01084	-0.00852	-0.00684	-0.01011	-0.00824		-18.5498	-24.134	-24.2581	-21.9864	-21.6557	-20.7095	-16.0179	-11.4094	-13.6682	-9.22727		0.21816	0.19098	0.17733	0.16873	0.15817	0.13341	0.13129	0.11639	0.0944	0.07817		667	16.099	19.5902	31.8241	36.1547		683.5	-0.00518	-0.00761	-0.01238	-0.01582
	683	-0.00593	-0.0091	-0.00929	-0.00904	-0.00975	-0.01086	-0.00828	-0.00789	-0.00903	-0.00834		-18.6912	-25.1124	-23.791	-22.0142	-22.2689	-20.9389	-15.7072	-13.2765	-12.3325	-9.44295		0.2199	0.19262	0.17878	0.17007	0.15949	0.13462	0.13245	0.11752	0.09533	0.07908		666	16.0292	19.4244	32.0051	36.2301		683	-0.0052	-0.00763	-0.01222	-0.01573
	682.5	-0.00661	-0.00936	-0.00939	-0.00852	-0.00907	-0.01131	-0.00748	-0.00884	-0.0086	-0.00811		-20.9725	-26.0239	-24.2416	-20.9135	-20.883	-22.0133	-14.3286	-15.0108	-11.8744	-9.2935		0.22155	0.19415	0.18029	0.17141	0.16082	0.13584	0.13366	0.11861	0.0964	0.08		665	16.1372	19.1602	32.0517	36.4761		682.5	-0.00526	-0.00832	-0.01219	-0.01585
	682	-0.00687	-0.0093	-0.00875	-0.0087	-0.00853	-0.01068	-0.00763	-0.00826	-0.00871	-0.00863		-21.9703	-26.0774	-22.7803	-21.5333	-19.8099	-20.9632	-14.729	-14.1605	-12.1597	-10.0123		0.22328	0.19571	0.18173	0.17277	0.16215	0.13705	0.13483	0.11972	0.09743	0.08096		664	16.3048	19.1077	31.9398	36.855		682	-0.00507	-0.00881	-0.01204	-0.01586
	681.5	-0.00709	-0.00935	-0.00939	-0.00943	-0.00805	-0.01059	-0.00727	-0.00809	-0.00811	-0.00829		-22.8477	-26.4395	-24.6485	-23.5275	-18.8687	-20.9963	-14.1619	-14.0051	-11.4429	-9.71847		0.22512	0.19745	0.18328	0.17415	0.16355	0.13838	0.13601	0.12091	0.09853	0.08189		663	16.5348	19.306	31.8083	36.9203		681.5	-0.00511	-0.00883	-0.01209	-0.01597
	681	-0.00687	-0.00915	-0.00926	-0.00882	-0.00814	-0.0107	-0.0074	-0.00923	-0.0085	-0.00869		-22.3227	-26.0851	-24.5002	-22.1739	-19.2211	-21.3935	-14.5506	-16.1322	-12.1211	-10.3114		0.22678	0.19899	0.18472	0.17558	0.16492	0.13956	0.13724	0.12206	0.09954	0.08286		662	16.494	19.5518	32.0548	37.0439		681	-0.00488	-0.00807	-0.01216	-0.01599
	680.5	-0.00761	-0.00981	-0.00898	-0.00856	-0.00831	-0.01024	-0.00716	-0.00842	-0.00803	-0.00938		-24.9118	-28.2271	-23.9727	-21.727	-19.809	-20.6553	-14.1898	-14.874	-11.5699	-11.2778		0.22861	0.20079	0.18628	0.17712	0.16634	0.14084	0.13842	0.12326	0.10061	0.0839		661	16.4615	19.5653	32.4779	37.2085		680.5	-0.00503	-0.0083	-0.01242	-0.01616
	680	-0.00732	-0.0103	-0.00899	-0.00863	-0.00934	-0.00973	-0.00709	-0.00828	-0.00768	-0.00949		-24.1433	-29.871	-24.1886	-22.0703	-22.4391	-19.8088	-14.1887	-14.7663	-11.1822	-11.5244		0.23029	0.2024	0.18791	0.17861	0.16781	0.14215	0.13965	0.12444	0.10171	0.08477		660	16.3327	19.6217	32.5058	37.5311		680	-0.00514	-0.00867	-0.01232	-0.01609
	679.5	-0.00747	-0.01078	-0.00797	-0.00958	-0.00937	-0.01006	-0.00747	-0.0089	-0.00792	-0.00737		-24.8305	-31.5253	-21.6414	-24.7264	-22.701	-20.6756	-15.0892	-16.0243	-11.6633	-9.05344		0.23205	0.20411	0.18948	0.18021	0.16919	0.14347	0.14098	0.12567	0.10285	0.08578		659	16.0354	19.3856	32.6943	37.941		679.5	-0.00536	-0.00892	-0.01252	-0.01609
	679	-0.00748	-0.01087	-0.00795	-0.00928	-0.00945	-0.00938	-0.00796	-0.00908	-0.00807	-0.00742		-25.0427	-32.0619	-21.7639	-24.1523	-23.0908	-19.4566	-16.2194	-16.5191	-12.0143	-9.21612		0.23385	0.20598	0.19113	0.18168	0.17064	0.14483	0.14221	0.12695	0.10392	0.08677		658	16.0566	19.2728	33.0567	38.5935		679	-0.00551	-0.00837	-0.01268	-0.01619
	678.5	-0.00793	-0.01044	-0.00844	-0.00953	-0.01014	-0.00941	-0.00762	-0.00937	-0.00781	-0.00784		-26.7466	-31.0508	-23.2844	-25.0173	-24.9753	-19.6999	-15.6636	-17.2051	-11.7488	-9.84967		0.2356	0.20773	0.19269	0.18322	0.17199	0.1461	0.14353	0.12818	0.10501	0.08773		657	16.2103	19.4394	33.3925	39.0921		678.5	-0.00519	-0.00796	-0.01253	-0.01615
	678	-0.00809	-0.00972	-0.00838	-0.00893	-0.01043	-0.00912	-0.0078	-0.00963	-0.00747	-0.00732		-27.5259	-29.1728	-23.3208	-23.6321	-25.9165	-19.2627	-16.1685	-17.8432	-11.3616	-9.29371		0.23745	0.2096	0.19429	0.18474	0.17346	0.14752	0.14472	0.12941	0.10611	0.0887		656	16.4153	19.9551	33.8021	39.3097		678	-0.00493	-0.00802	-0.01301	-0.01625
	677.5	-0.00811	-0.00989	-0.00858	-0.00888	-0.00996	-0.00846	-0.00769	-0.00955	-0.00769	-0.00712		-27.8025	-29.9534	-24.0661	-23.7041	-24.9519	-18.0411	-16.0911	-17.8756	-11.8	-9.14743		0.23926	0.2114	0.19592	0.18632	0.17487	0.14883	0.14604	0.13065	0.10713	0.0897		655	16.4378	20.1375	33.9579	39.5822		677.5	-0.00502	-0.00813	-0.01283	-0.01622
	677	-0.00825	-0.01001	-0.00806	-0.00936	-0.01001	-0.00835	-0.00774	-0.00949	-0.00752	-0.00741		-28.47	-30.5799	-22.7883	-25.1876	-25.2905	-17.9701	-16.3443	-17.9239	-11.6644	-9.63778		0.241	0.21317	0.1975	0.1879	0.17633	0.15023	0.14734	0.13187	0.10823	0.09075		654	16.4999	20.0014	34.2547	40.0285		677	-0.00499	-0.00836	-0.01269	-0.01596
	676.5	-0.00884	-0.01037	-0.00817	-0.00967	-0.01	-0.00842	-0.00775	-0.00879	-0.00798	-0.00758		-30.747	-31.9302	-23.3227	-26.2461	-25.4769	-18.2734	-16.4916	-16.7405	-12.505	-9.95915		0.24272	0.21497	0.19924	0.1894	0.17782	0.15155	0.14861	0.13299	0.10939	0.09172		653	16.6288	20.1475	34.3463	40.5152		676.5	-0.00528	-0.00864	-0.01262	-0.01598
	676	-0.00956	-0.0098	-0.00855	-0.00985	-0.01034	-0.008	-0.00825	-0.00847	-0.00848	-0.00874		-33.4996	-30.4181	-24.5965	-26.9353	-26.5401	-17.5122	-17.7036	-16.2773	-13.419	-11.6142		0.24453	0.21662	0.20093	0.19098	0.17917	0.15292	0.14988	0.1342	0.11043	0.09276		652	16.7086	20.222	34.6399	40.8968		676	-0.0052	-0.00847	-0.0129	-0.016
	675.5	-0.00945	-0.00957	-0.00903	-0.00913	-0.01053	-0.00854	-0.00745	-0.00851	-0.00777	-0.00813		-33.3481	-29.9557	-26.2038	-25.1927	-27.2581	-18.8821	-16.1213	-16.4978	-12.4255	-10.9289		0.24633	0.21842	0.20251	0.19258	0.18069	0.15431	0.15115	0.13541	0.11159	0.09384		651	16.8557	20.3498	34.7223	40.8946		675.5	-0.00505	-0.00834	-0.01306	-0.01589
	675	-0.00941	-0.00913	-0.00863	-0.00919	-0.01102	-0.00834	-0.00774	-0.00981	-0.00859	-0.00838		-33.4205	-28.7721	-25.2272	-25.5728	-28.7407	-18.5865	-16.9104	-19.1845	-13.862	-11.3839		0.24802	0.22002	0.20416	0.19418	0.18213	0.15551	0.15244	0.13657	0.11266	0.09487		650	17.2843	20.9173	34.4906	40.5222		675	-0.00488	-0.00796	-0.01327	-0.01565
	674.5	-0.00951	-0.00917	-0.00869	-0.00938	-0.01096	-0.00782	-0.00794	-0.00987	-0.00834	-0.00787		-34.038	-29.104	-25.5964	-26.2863	-28.7802	-17.5659	-17.4591	-19.461	-13.5891	-10.7938		0.24978	0.22161	0.20572	0.19564	0.18337	0.15686	0.15359	0.13766	0.11372	0.09577		649	17.6214	21.2392	34.1786	40.3932		674.5	-0.00491	-0.00863	-0.0132	-0.01566
	674	-0.00931	-0.00888	-0.00892	-0.00907	-0.01103	-0.00831	-0.00824	-0.01046	-0.00845	-0.00771		-33.525	-28.4003	-26.479	-25.6048	-29.1991	-18.838	-18.2681	-20.7983	-13.8939	-10.6911		0.25152	0.22332	0.20733	0.19713	0.18479	0.15818	0.15486	0.1388	0.11477	0.09681		648	18.0118	21.1911	34.0581	40.3059		674	-0.00474	-0.00808	-0.01318	-0.01576
	673.5	-0.00943	-0.00895	-0.00852	-0.00908	-0.01	-0.0088	-0.00809	-0.01058	-0.00862	-0.00822		-34.2059	-28.8379	-25.5005	-25.8422	-26.6533	-20.1033	-18.0901	-21.2034	-14.3007	-11.5162		0.25331	0.22495	0.20894	0.19871	0.18607	0.15949	0.15616	0.13995	0.11585	0.09784		647	18.2571	21.0447	34.1886	40.4592		673.5	-0.00463	-0.00829	-0.01306	-0.01577
	673	-0.01	-0.00803	-0.00871	-0.0086	-0.00951	-0.00926	-0.00783	-0.00982	-0.00874	-0.00894		-36.5547	-26.0653	-26.2743	-24.6443	-25.5643	-21.3329	-17.6356	-19.8528	-14.629	-12.6623		0.25518	0.22661	0.2105	0.20016	0.18757	0.16075	0.15733	0.14115	0.1169	0.09887		646	18.3261	21.1182	34.7455	40.8116		673	-0.00453	-0.00808	-0.01303	-0.01559
	672.5	-0.00942	-0.0082	-0.00872	-0.00801	-0.00935	-0.00944	-0.00746	-0.0098	-0.00886	-0.00915		-34.6398	-26.7898	-26.4853	-23.128	-25.3103	-21.8977	-16.935	-19.9705	-14.9634	-13.0833		0.25681	0.22818	0.21205	0.20166	0.18891	0.16202	0.15855	0.14226	0.11793	0.09982		645	18.529	21.226	35.0695	40.8073		672.5	-0.00436	-0.00848	-0.01333	-0.01567
	672	-0.00956	-0.00827	-0.00855	-0.00769	-0.00882	-0.00881	-0.00703	-0.01005	-0.00903	-0.00914		-35.4213	-27.2053	-26.1715	-22.3823	-24.0394	-20.6084	-16.0976	-20.6427	-15.3993	-13.202		0.25862	0.22977	0.21365	0.20325	0.19031	0.16335	0.1598	0.14337	0.11901	0.10081		644	18.6161	21.4152	35.3077	40.4478		672	-0.00453	-0.00867	-0.01321	-0.01575
	671.5	-0.00899	-0.00817	-0.00884	-0.00802	-0.00844	-0.00929	-0.00677	-0.00993	-0.00923	-0.00893		-33.5492	-27.094	-27.2497	-23.5285	-23.1992	-21.9091	-15.6256	-20.5595	-15.8835	-13.026		0.2605	0.23143	0.21526	0.20482	0.1919	0.16463	0.16105	0.1446	0.12015	0.10188		643	18.8234	21.4135	35.1848	40.2216		671.5	-0.00467	-0.00887	-0.01295	-0.01556
	671	-0.00836	-0.00836	-0.00881	-0.00825	-0.00872	-0.00947	-0.00667	-0.00946	-0.00878	-0.00966		-31.402	-27.9098	-27.3601	-24.4001	-24.1182	-22.495	-15.5065	-19.7468	-15.2495	-14.2287		0.26218	0.23306	0.21688	0.20637	0.19316	0.16588	0.16234	0.14575	0.12122	0.10283		642	18.8472	21.3422	35.4329	40.3494		671	-0.00453	-0.00888	-0.01309	-0.01558
	670.5	-0.00821	-0.00818	-0.00864	-0.00777	-0.00857	-0.00987	-0.00701	-0.0094	-0.00883	-0.0104		-31.0512	-27.512	-27.0455	-23.1328	-23.8929	-23.6326	-16.4376	-19.7902	-15.4688	-15.4634		0.26412	0.23468	0.21857	0.20786	0.19469	0.16716	0.16367	0.14696	0.12231	0.1038		641	18.5819	21.0647	35.8347	40.6939		670.5	-0.00473	-0.00885	-0.01343	-0.01591
	670	-0.00869	-0.00793	-0.00816	-0.00754	-0.00866	-0.00931	-0.00668	-0.0094	-0.00845	-0.01053		-33.1055	-26.849	-25.7282	-22.6285	-24.3116	-22.4716	-15.7819	-19.961	-14.9341	-15.8048		0.26593	0.23622	0.22015	0.20952	0.19607	0.16846	0.16487	0.14819	0.12334	0.10479		640	18.2008	21.025	35.9727	41.0161		670	-0.00456	-0.00859	-0.01329	-0.01586
	669.5	-0.00839	-0.00783	-0.00797	-0.0077	-0.00886	-0.00992	-0.00684	-0.00961	-0.0082	-0.01		-32.1621	-26.6706	-25.3157	-23.271	-25.0639	-24.1347	-16.28	-20.5784	-14.6294	-15.1661		0.26774	0.23789	0.2217	0.21108	0.19748	0.16992	0.16621	0.14942	0.12448	0.10587		639	18.1398	21.3262	36.3847	41.6611		669.5	-0.00438	-0.00852	-0.0134	-0.01577
	669	-0.00771	-0.00845	-0.00799	-0.00784	-0.00898	-0.00981	-0.00678	-0.00967	-0.00815	-0.00921		-29.7574	-28.9771	-25.5492	-23.8757	-25.5961	-24.0712	-16.2588	-20.8651	-14.6639	-14.0949		0.2696	0.23953	0.22321	0.2126	0.19899	0.17123	0.16746	0.15058	0.12556	0.10683		638	18.4155	21.6148	36.5256	41.9915		669	-0.00454	-0.00866	-0.01329	-0.01587
	668.5	-0.00768	-0.00852	-0.00803	-0.00778	-0.00933	-0.00978	-0.00732	-0.00954	-0.00792	-0.00964		-29.8602	-29.4512	-25.8524	-23.8702	-26.7752	-24.2012	-17.7145	-20.7499	-14.3709	-14.9061		0.27155	0.24131	0.22488	0.21432	0.20037	0.17273	0.16884	0.15188	0.12669	0.1079		637	18.7084	21.7344	36.7018	42.1545		668.5	-0.00463	-0.00885	-0.01307	-0.01596
	668	-0.00772	-0.00822	-0.00839	-0.00748	-0.00872	-0.00978	-0.00761	-0.00872	-0.00736	-0.00997		-30.2271	-28.6372	-27.2288	-23.1131	-25.2078	-24.3972	-18.5509	-19.1365	-13.4801	-15.5491		0.27339	0.2431	0.22648	0.21578	0.20186	0.17408	0.17014	0.15313	0.12778	0.10883		636	18.6799	21.8111	36.6439	42.2478		668	-0.00476	-0.00878	-0.01306	-0.01596
	667.5	-0.00821	-0.00768	-0.00854	-0.00747	-0.00927	-0.00991	-0.0074	-0.00793	-0.00687	-0.01026		-32.348	-26.9569	-27.9083	-23.2838	-27.0016	-24.9168	-18.1774	-17.5286	-12.6819	-16.1555		0.27522	0.24491	0.2281	0.21753	0.20343	0.17553	0.17148	0.15438	0.12893	0.10988		635	18.5798	21.6652	36.7738	42.5297		667.5	-0.00476	-0.00863	-0.01307	-0.01607
	667	-0.00856	-0.00788	-0.00817	-0.00705	-0.00941	-0.00949	-0.00742	-0.0071	-0.00763	-0.01005		-33.9968	-27.8656	-26.8789	-22.1272	-27.6264	-24.063	-18.3689	-15.8338	-14.2222	-15.966		0.27721	0.24676	0.22982	0.21916	0.205	0.17705	0.17281	0.15577	0.13008	0.11092		634	18.7544	21.7995	36.8387	43.0827		667	-0.00484	-0.00921	-0.01309	-0.01599
	666.5	-0.0088	-0.00826	-0.00852	-0.00706	-0.00928	-0.0095	-0.00731	-0.00711	-0.00709	-0.00982		-35.1642	-29.4213	-28.2578	-22.3184	-27.4546	-24.2775	-18.2248	-15.9939	-13.3224	-15.7336		0.27903	0.24855	0.23143	0.22079	0.20657	0.1784	0.17414	0.15694	0.13125	0.1119		633	18.8097	22.0811	37.3324	43.4439		666.5	-0.00486	-0.00925	-0.01306	-0.01596
	666	-0.00887	-0.00879	-0.00802	-0.00724	-0.00935	-0.00918	-0.0086	-0.00776	-0.00729	-0.01022		-35.7009	-31.5127	-26.7963	-23.0737	-27.8483	-23.6663	-21.6229	-17.5855	-13.82	-16.5428		0.28092	0.25031	0.23324	0.22245	0.20799	0.17993	0.17554	0.15822	0.13243	0.11297		632	18.855	22.2912	38.0858	43.9525		666	-0.00494	-0.00921	-0.01286	-0.01608
	665.5	-0.00841	-0.00915	-0.00811	-0.00736	-0.00965	-0.00972	-0.00913	-0.00749	-0.00685	-0.00985		-34.0596	-33.0326	-27.279	-23.6249	-28.9842	-25.2587	-23.1169	-17.1208	-13.108	-16.0868		0.28285	0.25207	0.23492	0.22408	0.20959	0.18134	0.17685	0.15952	0.13366	0.11406		631	18.7993	22.2117	38.4154	44.502		665.5	-0.00505	-0.00888	-0.01294	-0.01591
	665	-0.00859	-0.00941	-0.00835	-0.00734	-0.00971	-0.00925	-0.01026	-0.00749	-0.00757	-0.00975		-35.0318	-34.217	-28.2774	-23.7253	-29.3541	-24.2132	-26.2086	-17.237	-14.6189	-16.0769		0.28477	0.25389	0.23655	0.22571	0.21103	0.18283	0.17828	0.16072	0.13479	0.11512		630	18.6189	22.15	38.2444	44.6062		665	-0.00505	-0.00879	-0.01309	-0.01589
	664.5	-0.00813	-0.00973	-0.00825	-0.00699	-0.00986	-0.00922	-0.01011	-0.00753	-0.00724	-0.00942		-33.3975	-35.6138	-28.1516	-22.7586	-30.0264	-24.3271	-26.0293	-17.4815	-14.0799	-15.6764		0.28671	0.25565	0.23827	0.22732	0.21261	0.18427	0.17968	0.16198	0.13582	0.11617		629	18.4175	22.3873	38.0448	44.8684		664.5	-0.00507	-0.00871	-0.01306	-0.01596
	664	-0.00868	-0.00986	-0.00775	-0.00747	-0.00988	-0.00908	-0.00984	-0.00737	-0.00736	-0.00881		-35.8692	-36.3579	-26.63	-24.4898	-30.3231	-24.1518	-25.5188	-17.2245	-14.4474	-14.8033		0.28863	0.25752	0.23996	0.22886	0.21424	0.18569	0.18097	0.16322	0.13703	0.11731		628	18.6236	22.6733	37.9574	45.0597		664	-0.00529	-0.00893	-0.01261	-0.01583
	663.5	-0.0086	-0.00961	-0.00818	-0.0074	-0.01009	-0.00869	-0.0103	-0.00666	-0.00757	-0.00881		-35.7782	-35.6926	-28.3266	-24.4281	-31.1735	-23.3123	-26.8957	-15.6877	-14.9895	-14.9237		0.29056	0.25942	0.24173	0.23052	0.21572	0.18726	0.18238	0.16451	0.13823	0.11833		627	19.007	23.0883	37.8224	45.3452		663.5	-0.00505	-0.0087	-0.01252	-0.01575
	663	-0.008	-0.00984	-0.00827	-0.00717	-0.0101	-0.00935	-0.01026	-0.00648	-0.00799	-0.0084		-33.4985	-36.8476	-28.8273	-23.8413	-31.4453	-25.2628	-27.0232	-15.3907	-15.9536	-14.3626		0.29247	0.26137	0.24347	0.23213	0.21739	0.1887	0.1838	0.16578	0.1394	0.1194		626	19.0494	23.4379	38.082	45.6382		663	-0.00517	-0.00871	-0.01255	-0.01589
	662.5	-0.00874	-0.00945	-0.00841	-0.00671	-0.01009	-0.00903	-0.01012	-0.00669	-0.00905	-0.00921		-36.844	-35.6231	-29.5547	-22.4865	-31.6551	-24.5883	-26.8514	-16.0216	-18.2312	-15.8941		0.29435	0.2633	0.24525	0.23386	0.21893	0.19012	0.18519	0.16714	0.14065	0.12052		625	18.7828	23.5111	38.0935	46.0203		662.5	-0.00517	-0.00867	-0.01259	-0.01585
	662	-0.00914	-0.00931	-0.00849	-0.00676	-0.00955	-0.00851	-0.00983	-0.00688	-0.00949	-0.00936		-38.7962	-35.3886	-30.0519	-22.8041	-30.17	-23.371	-26.2608	-16.6101	-19.2835	-16.3081		0.2962	0.26525	0.24703	0.23542	0.22051	0.19164	0.18658	0.16853	0.14182	0.12163		624	18.7714	23.4793	38.0137	46.3041		662	-0.00524	-0.0087	-0.01258	-0.0159
	661.5	-0.00939	-0.00977	-0.00844	-0.00718	-0.01005	-0.00871	-0.00954	-0.00677	-0.00925	-0.00873		-40.0756	-37.3592	-30.0544	-24.3924	-31.9963	-24.0995	-25.7015	-16.4665	-18.947	-15.3595		0.298	0.26699	0.24873	0.23706	0.22217	0.19308	0.188	0.16978	0.14303	0.12278		623	18.7002	23.2795	37.8383	46.0835		661.5	-0.00524	-0.00868	-0.01243	-0.01602
	661	-0.00918	-0.00984	-0.00837	-0.00696	-0.00978	-0.00863	-0.0091	-0.00655	-0.00895	-0.00792		-39.4514	-37.9075	-30.0618	-23.801	-31.3461	-24.0557	-24.7194	-16.0658	-18.507	-14.0591		0.30004	0.269	0.25063	0.23866	0.22376	0.19468	0.18955	0.17124	0.14441	0.12396		622	18.6834	23.2196	38.0792	46.1462		661	-0.00525	-0.00874	-0.0127	-0.01601
	660.5	-0.00916	-0.00981	-0.00856	-0.00723	-0.01008	-0.00869	-0.00886	-0.0076	-0.00927	-0.00796		-39.608	-38.066	-30.9333	-24.8793	-32.5427	-24.4084	-24.2517	-18.7697	-19.3402	-14.2653		0.30201	0.27086	0.25234	0.24024	0.22542	0.19616	0.191	0.17249	0.14561	0.12507		621	18.5609	23.06	38.3921	46.4063		660.5	-0.00527	-0.00842	-0.01277	-0.01596
	660	-0.00916	-0.0094	-0.00825	-0.00758	-0.01035	-0.00849	-0.0089	-0.00829	-0.00922	-0.00761		-39.8999	-36.7035	-30.0128	-26.2644	-33.6547	-24.0193	-24.5313	-20.6449	-19.3834	-13.7692		0.30398	0.27272	0.25404	0.24181	0.22695	0.1976	0.19235	0.17379	0.14683	0.12625		620	18.483	22.8644	38.6961	46.8347		660	-0.00522	-0.00808	-0.01257	-0.01606
	659.5	-0.00912	-0.00919	-0.00885	-0.00788	-0.01037	-0.00884	-0.00832	-0.00833	-0.00909	-0.0074		-39.9464	-36.1482	-32.4271	-27.4899	-33.9596	-25.2116	-23.0873	-20.9077	-19.2801	-13.5052		0.30595	0.27462	0.25585	0.24352	0.2286	0.19914	0.19378	0.17517	0.14803	0.12737		619	18.1898	22.8128	39.0293	47.2155		659.5	-0.0051	-0.0081	-0.01266	-0.01604
	659	-0.00917	-0.00865	-0.00896	-0.00798	-0.0102	-0.00852	-0.00854	-0.00824	-0.00957	-0.00674		-40.4452	-34.2807	-33.0631	-28.0094	-33.6513	-24.4686	-23.8752	-20.8376	-20.4449	-12.409		0.30801	0.27667	0.25762	0.24515	0.23027	0.20055	0.19519	0.17653	0.14921	0.12855		618	18.2317	22.8825	39.4844	47.5388		659	-0.0051	-0.00824	-0.01254	-0.01605
	658.5	-0.00939	-0.00844	-0.00926	-0.00761	-0.01026	-0.00932	-0.00816	-0.00882	-0.00889	-0.00702		-41.6449	-33.6484	-34.3927	-26.9227	-34.0977	-26.9637	-22.9751	-22.496	-19.1548	-13.032		0.30977	0.27846	0.25942	0.24684	0.23195	0.20203	0.19663	0.17799	0.15049	0.12966		617	18.6004	23.1156	39.7343	47.6343		658.5	-0.00508	-0.00834	-0.01222	-0.01599
	658	-0.01012	-0.00778	-0.00916	-0.008	-0.00979	-0.00932	-0.00805	-0.00881	-0.00868	-0.0063		-45.2285	-31.2352	-34.2775	-28.4956	-32.7634	-27.1769	-22.8413	-22.645	-18.8701	-11.8025		0.31191	0.28041	0.26133	0.24859	0.23366	0.20365	0.19813	0.17942	0.15181	0.13086		616	19.1475	23.7539	39.7993	47.6506		658	-0.00507	-0.00838	-0.01223	-0.01604
	657.5	-0.00997	-0.00813	-0.00956	-0.00816	-0.00958	-0.0093	-0.00838	-0.0099	-0.00901	-0.00655		-44.8267	-32.861	-36.0405	-29.2477	-32.2722	-27.3444	-23.9502	-25.6163	-19.7665	-12.3902		0.3139	0.28222	0.26306	0.25028	0.23518	0.20519	0.19949	0.18073	0.15309	0.13199		615	19.4978	24.2408	39.9651	47.9941		657.5	-0.00499	-0.00816	-0.01256	-0.0161
	657	-0.01011	-0.00809	-0.00942	-0.00858	-0.00912	-0.0092	-0.00806	-0.01071	-0.00929	-0.0066		-45.7328	-32.9007	-35.7384	-30.9588	-30.932	-27.2208	-23.1991	-27.9181	-20.5266	-12.5962		0.3159	0.28398	0.2649	0.25198	0.23678	0.20665	0.20094	0.18202	0.15431	0.13315		614	19.7302	24.6873	40.1186	48.0295		657	-0.00505	-0.00817	-0.01272	-0.01607
	656.5	-0.01007	-0.00808	-0.00962	-0.00887	-0.00908	-0.00936	-0.00809	-0.01089	-0.00964	-0.00643		-45.8818	-33.0523	-36.7637	-32.2207	-31.0019	-27.9189	-23.4528	-28.6007	-21.4802	-12.3822		0.31796	0.28574	0.26667	0.25357	0.23839	0.20813	0.20231	0.18335	0.15557	0.13439		613	20.0789	24.978	40.3432	48.2026		656.5	-0.00518	-0.00792	-0.01282	-0.0161
	656	-0.00993	-0.00869	-0.00943	-0.00896	-0.00862	-0.00914	-0.00845	-0.01083	-0.00914	-0.00645		-45.5236	-35.785	-36.2872	-32.7693	-29.6292	-27.4569	-24.662	-28.6518	-20.5346	-12.5292		0.31998	0.28759	0.26853	0.25531	0.24007	0.20979	0.20382	0.18471	0.15684	0.13556		612	20.3537	25.0067	40.6667	48.2517		656	-0.00531	-0.00811	-0.01299	-0.01616
	655.5	-0.00957	-0.00826	-0.00898	-0.00908	-0.00924	-0.00952	-0.00918	-0.01102	-0.0086	-0.00669		-44.1652	-34.246	-34.798	-33.4199	-31.9633	-28.8105	-26.9786	-29.3682	-19.4726	-13.0976		0.32214	0.28937	0.27041	0.25693	0.24162	0.21136	0.20523	0.18603	0.15811	0.13665		611	20.5261	24.917	40.9342	48.5169		655.5	-0.0053	-0.00779	-0.01314	-0.01604
	655	-0.00945	-0.00812	-0.00898	-0.00842	-0.00885	-0.00943	-0.00901	-0.01111	-0.0087	-0.00674		-43.8809	-33.8838	-34.9962	-31.2022	-30.8234	-28.7552	-26.6781	-29.8183	-19.8416	-13.3195		0.32418	0.2913	0.27215	0.25872	0.24318	0.21277	0.20663	0.18733	0.15929	0.13788		610	20.6973	24.8184	40.9426	48.7037		655	-0.00521	-0.00753	-0.01324	-0.01617
	654.5	-0.00932	-0.00788	-0.00908	-0.00915	-0.00885	-0.00932	-0.00962	-0.01173	-0.00883	-0.00692		-43.5512	-33.0745	-35.6468	-34.1427	-31.05	-28.5888	-28.6665	-31.7028	-20.2937	-13.789		0.3262	0.29311	0.27407	0.26041	0.24484	0.21425	0.20801	0.18867	0.16048	0.13905		609	20.6162	24.6667	41.1326	48.7306		654.5	-0.00541	-0.00767	-0.01322	-0.01617
	654	-0.00875	-0.00816	-0.00916	-0.0092	-0.00864	-0.00891	-0.01035	-0.01117	-0.00931	-0.00723		-41.1197	-34.4822	-36.2089	-34.5286	-30.4972	-27.5277	-31.0635	-30.4165	-21.5655	-14.5307		0.32821	0.29514	0.27591	0.26212	0.24647	0.21577	0.20949	0.19008	0.16177	0.14028		608	20.6194	24.2403	41.3688	48.7578		654	-0.00528	-0.00758	-0.01313	-0.01616
	653.5	-0.00861	-0.00879	-0.00938	-0.0085	-0.00836	-0.0091	-0.00992	-0.01027	-0.00869	-0.00773		-40.6984	-37.3962	-37.3119	-32.1341	-29.7267	-28.3383	-29.9802	-28.165	-20.2809	-15.6588		0.33011	0.29703	0.27773	0.26388	0.24819	0.2173	0.21095	0.19144	0.16301	0.14144		607	20.5995	24.3156	41.67	48.9246		653.5	-0.00529	-0.00777	-0.01341	-0.0161
	653	-0.0083	-0.00835	-0.0098	-0.00894	-0.00856	-0.00857	-0.01004	-0.00962	-0.00875	-0.00764		-39.5159	-35.7371	-39.2366	-33.9982	-30.6269	-26.8629	-30.5516	-26.578	-20.587	-15.6079		0.33222	0.29888	0.27949	0.26551	0.24974	0.2188	0.21236	0.19286	0.16426	0.14259		606	20.6261	24.4209	41.9988	49.3106		653	-0.00537	-0.00782	-0.01338	-0.01605
	652.5	-0.00848	-0.00851	-0.01012	-0.00894	-0.00888	-0.00865	-0.00937	-0.00964	-0.00884	-0.00814		-40.5887	-36.6366	-40.7405	-34.1855	-31.9769	-27.3034	-28.6954	-26.8101	-20.9698	-16.7495		0.33418	0.3007	0.28119	0.26706	0.25129	0.22036	0.21377	0.19425	0.16557	0.14374		605	20.6924	24.3119	42.5638	49.953		652.5	-0.00526	-0.00799	-0.0134	-0.01606
	652	-0.00835	-0.00878	-0.00969	-0.00896	-0.00893	-0.00831	-0.00991	-0.00907	-0.00878	-0.00822		-40.213	-38.0437	-39.2695	-34.4937	-32.3445	-26.4281	-30.5406	-25.4063	-20.9838	-17.0736		0.3362	0.30263	0.283	0.26876	0.25281	0.22192	0.21521	0.19564	0.16687	0.14495		604	20.7424	24.4221	42.7778	50.6835		652	-0.00533	-0.00856	-0.01354	-0.01623
	651.5	-0.00801	-0.00891	-0.00988	-0.00845	-0.00915	-0.00849	-0.01009	-0.00935	-0.00882	-0.00921		-38.8176	-38.8915	-40.3123	-32.7105	-33.3607	-27.1886	-31.3188	-26.3799	-21.2504	-19.2771		0.33831	0.30465	0.28481	0.27034	0.25446	0.22349	0.2167	0.19703	0.16826	0.1462		603	20.6346	24.6552	42.9486	50.9231		651.5	-0.0053	-0.00855	-0.01373	-0.01616
	651	-0.00846	-0.00883	-0.00973	-0.00836	-0.00922	-0.00886	-0.01029	-0.00922	-0.00861	-0.00953		-41.2457	-38.7842	-39.9621	-32.5772	-33.8211	-28.5384	-32.1706	-26.2252	-20.8967	-20.1247		0.34031	0.30652	0.28667	0.27213	0.2561	0.225	0.21827	0.19849	0.16948	0.14742		602	20.3164	24.694	43.2904	50.9745		651	-0.00543	-0.00836	-0.01349	-0.0161
	650.5	-0.00836	-0.00876	-0.00957	-0.00897	-0.00927	-0.00902	-0.0106	-0.00853	-0.00917	-0.0097		-40.9934	-38.7055	-39.5437	-35.1722	-34.2097	-29.2589	-33.3517	-24.4133	-22.4244	-20.6422		0.34218	0.30848	0.28835	0.27363	0.25763	0.22652	0.21974	0.19985	0.17076	0.1486		601	20.2308	24.8564	43.4718	51.3517		650.5	-0.00558	-0.00876	-0.01369	-0.0162
	650	-0.00838	-0.00891	-0.00964	-0.00905	-0.00937	-0.00833	-0.0102	-0.00849	-0.00898	-0.01078		-41.2846	-39.6291	-40.0346	-35.6742	-34.7827	-27.2139	-32.3314	-24.4506	-22.1306	-23.1021		0.3441	0.31034	0.29008	0.27528	0.25918	0.22807	0.22132	0.20109	0.17209	0.14964		600	20.2461	25.0934	43.6988	51.8408		650	-0.00554	-0.00867	-0.01362	-0.01617
	649.5	-0.00806	-0.00808	-0.00959	-0.00936	-0.01029	-0.0087	-0.01004	-0.00833	-0.00902	-0.01113		-39.952	-36.1396	-40.1036	-37.1449	-38.4324	-28.6065	-32.0386	-24.1813	-22.3954	-24.0679		0.34622	0.31244	0.29191	0.27693	0.26072	0.22958	0.22281	0.20254	0.17342	0.15092		599	20.5707	25.2752	43.9702	52.1741		649.5	-0.00544	-0.00851	-0.01367	-0.01615
	649	-0.00826	-0.0084	-0.01009	-0.00964	-0.01005	-0.009	-0.00968	-0.00813	-0.00916	-0.01047		-41.1927	-37.796	-42.4437	-38.4421	-37.7896	-29.7827	-31.0925	-23.7536	-22.9337	-22.8171		0.34811	0.31426	0.29353	0.2785	0.26238	0.23105	0.22432	0.2039	0.1747	0.15213		598	20.8866	25.2743	44.474	52.4057		649	-0.00543	-0.00886	-0.01381	-0.01621
	648.5	-0.00882	-0.00856	-0.01051	-0.00973	-0.00996	-0.00911	-0.00946	-0.00815	-0.0091	-0.01026		-44.2459	-38.7337	-44.47	-39.0143	-37.6299	-30.3465	-30.5816	-23.9768	-22.9368	-22.5106		0.35016	0.31608	0.29537	0.28006	0.26389	0.23256	0.22577	0.20534	0.17603	0.15324		597	21.347	25.6479	44.7143	52.4437		648.5	-0.00541	-0.00907	-0.01374	-0.01616
	648	-0.0089	-0.00889	-0.01054	-0.00998	-0.0102	-0.00934	-0.00937	-0.00759	-0.00899	-0.0097		-44.9171	-40.5183	-44.8393	-40.238	-38.7726	-31.3371	-30.4799	-22.4558	-22.8271	-21.4517		0.3523	0.31806	0.29696	0.28159	0.26535	0.23412	0.22716	0.20665	0.17723	0.15439		596	21.6505	26.0626	44.9524	52.244		648	-0.0053	-0.00904	-0.01369	-0.0163
	647.5	-0.0093	-0.00907	-0.01051	-0.00978	-0.01042	-0.00961	-0.00918	-0.00788	-0.0087	-0.00987		-47.2165	-41.5349	-44.9563	-39.6707	-39.8468	-32.4457	-30.0672	-23.4774	-22.2399	-21.9798		0.35434	0.31987	0.29861	0.28323	0.26696	0.2356	0.22863	0.208	0.17852	0.15551		595	21.7893	26.3251	45.4357	52.4623		647.5	-0.00545	-0.00891	-0.01371	-0.01633
	647	-0.00937	-0.00873	-0.01056	-0.01016	-0.01047	-0.00972	-0.00887	-0.00839	-0.00927	-0.00993		-47.8453	-40.1989	-45.4564	-41.4512	-40.2318	-33.0313	-29.2395	-25.1749	-23.8572	-22.2809		0.35637	0.32164	0.30047	0.28484	0.26832	0.23713	0.23016	0.20944	0.17976	0.15668		594	22.219	26.5335	46.0039	53.1411		647	-0.00563	-0.00948	-0.01335	-0.01651
	646.5	-0.00968	-0.0093	-0.01009	-0.00994	-0.01002	-0.01028	-0.00865	-0.00873	-0.00907	-0.01047		-49.7327	-43.0931	-43.6683	-40.807	-38.7572	-35.1229	-28.7068	-26.3761	-23.5319	-23.6821		0.35855	0.32361	0.30223	0.28646	0.26992	0.23858	0.23174	0.21086	0.18109	0.15795		593	22.6561	26.5043	46.2965	53.5401		646.5	-0.0057	-0.00898	-0.01316	-0.01653
	646	-0.00977	-0.00937	-0.00977	-0.01041	-0.01025	-0.01045	-0.00865	-0.00825	-0.00894	-0.01067		-50.4467	-43.7056	-42.5497	-42.9785	-39.8483	-35.9149	-28.8993	-25.0549	-23.3542	-24.3298		0.36059	0.32558	0.30412	0.28825	0.27151	0.23995	0.23323	0.21212	0.18236	0.15912		592	22.9721	26.7331	46.7615	53.8736		646	-0.00566	-0.00864	-0.01313	-0.01657
	645.5	-0.00966	-0.00896	-0.01041	-0.0105	-0.00964	-0.01065	-0.00905	-0.00859	-0.00919	-0.01044		-50.188	-41.9984	-45.5768	-43.6093	-37.6992	-36.842	-30.4322	-26.2571	-24.1729	-23.9791		0.36255	0.32741	0.30574	0.28989	0.27315	0.24148	0.2347	0.21345	0.18361	0.16028		591	23.0569	26.8405	47.2656	54.3606		645.5	-0.0056	-0.0082	-0.01334	-0.01663
	645	-0.00985	-0.00876	-0.01017	-0.0107	-0.00957	-0.01076	-0.00858	-0.00852	-0.00933	-0.01082		-51.4411	-41.3064	-44.81	-44.6757	-37.6688	-37.4321	-29.036	-26.2233	-24.7085	-25.013		0.36464	0.32924	0.30763	0.29161	0.27468	0.24288	0.23616	0.21481	0.18491	0.16144		590	23.3169	27.2625	47.5141	54.7097		645	-0.0057	-0.00808	-0.0132	-0.01663
	644.5	-0.00966	-0.00905	-0.00993	-0.01077	-0.00927	-0.01073	-0.00841	-0.00822	-0.00979	-0.0105		-50.7177	-42.9091	-44.0235	-45.2516	-36.7187	-37.5395	-28.6154	-25.4435	-26.1255	-24.4579		0.36653	0.33118	0.30945	0.29333	0.27639	0.24434	0.23759	0.21621	0.18621	0.16268		589	23.3261	27.6596	47.4793	54.8632		644.5	-0.00575	-0.0083	-0.01328	-0.01663
	644	-0.00986	-0.00931	-0.00986	-0.00994	-0.00918	-0.0109	-0.00857	-0.00824	-0.00877	-0.01069		-52.0684	-44.4235	-43.98	-41.9955	-36.5436	-38.3923	-29.3632	-25.6903	-23.5556	-25.0819		0.3687	0.33296	0.31125	0.29497	0.27802	0.24588	0.23918	0.21766	0.18758	0.16381		588	23.1875	27.8086	48.0583	55.3256		644	-0.00567	-0.008	-0.01344	-0.01656
	643.5	-0.00994	-0.00888	-0.00971	-0.0098	-0.00959	-0.01136	-0.00929	-0.00837	-0.00885	-0.0102		-52.7912	-42.6049	-43.5268	-41.68	-38.4249	-40.2266	-31.9987	-26.2819	-23.9324	-24.1095		0.37086	0.33493	0.31307	0.29689	0.27973	0.24731	0.24056	0.21919	0.1888	0.16506		587	23.3518	28.0069	48.6859	56.1743		643.5	-0.00559	-0.00792	-0.01351	-0.01643
	643	-0.00949	-0.00981	-0.00949	-0.00956	-0.0097	-0.01177	-0.00922	-0.00852	-0.00903	-0.0101		-50.6445	-47.3281	-42.809	-40.9041	-39.0893	-41.9631	-31.9593	-26.9241	-24.5831	-24.0583		0.37275	0.33675	0.31479	0.2986	0.2813	0.24882	0.24206	0.22058	0.19007	0.16622		586	23.7898	28.2179	48.9983	56.545		643	-0.00543	-0.00799	-0.01327	-0.0165
	642.5	-0.0099	-0.00993	-0.00927	-0.00956	-0.00937	-0.01135	-0.00923	-0.0094	-0.00865	-0.00992		-53.1821	-48.1435	-42.0362	-41.1587	-37.9772	-40.6915	-32.2019	-29.8937	-23.7157	-23.7937		0.375	0.33863	0.3167	0.30042	0.28292	0.2504	0.24346	0.22201	0.19136	0.1674		585	23.8697	28.5932	49.4255	57.0832		642.5	-0.00552	-0.00813	-0.01311	-0.01644
	642	-0.00987	-0.0099	-0.00948	-0.00937	-0.00917	-0.01111	-0.00924	-0.00941	-0.00897	-0.01054		-53.2995	-48.3206	-43.2551	-40.574	-37.3874	-40.1151	-32.4093	-30.0988	-24.7662	-25.4689		0.37706	0.34061	0.31848	0.30229	0.28458	0.25199	0.24497	0.22338	0.19271	0.16874		584	23.7611	28.6039	49.8702	57.6762		642	-0.00541	-0.00828	-0.01325	-0.01644
	641.5	-0.00952	-0.01012	-0.00911	-0.00905	-0.00914	-0.01081	-0.0098	-0.00935	-0.00888	-0.01069		-51.6732	-49.6272	-41.7693	-39.4128	-37.4863	-39.2322	-34.5873	-30.1125	-24.6728	-26.0089		0.3789	0.34231	0.32011	0.30397	0.28619	0.25344	0.24641	0.22474	0.19399	0.1699		583	23.7509	28.7007	49.7692	58.2371		641.5	-0.00546	-0.00814	-0.01321	-0.01633
	641	-0.00905	-0.01036	-0.00886	-0.00928	-0.00899	-0.01052	-0.00984	-0.00947	-0.00874	-0.01118		-49.4047	-51.0501	-40.8806	-40.6288	-37.0817	-38.4021	-34.9336	-30.6838	-24.4499	-27.3951		0.38092	0.34406	0.32202	0.30576	0.28789	0.25494	0.24795	0.22618	0.19534	0.17112		582	23.5039	28.5993	49.7484	58.8968		641	-0.0054	-0.00796	-0.01335	-0.0162
	640.5	-0.0089	-0.01038	-0.00892	-0.0095	-0.00863	-0.01048	-0.01039	-0.00906	-0.00894	-0.01079		-48.7718	-51.4092	-41.3433	-41.8361	-35.7706	-38.5029	-37.0873	-29.5229	-25.1859	-26.6515		0.38279	0.34589	0.32368	0.30732	0.28949	0.25643	0.24924	0.22744	0.19666	0.17237		581	23.1898	28.4709	50.1419	59.3189		640.5	-0.00528	-0.00802	-0.01323	-0.0162
	640	-0.00869	-0.01008	-0.00885	-0.00944	-0.00853	-0.01041	-0.01087	-0.00891	-0.00934	-0.01109		-47.9225	-50.2047	-41.2895	-41.7843	-35.5607	-38.4582	-39.0273	-29.2039	-26.4934	-27.5865		0.38483	0.34768	0.32558	0.30911	0.29121	0.25799	0.25063	0.22886	0.19807	0.1736		580	23.19	28.3949	50.3095	59.67		640	-0.00522	-0.0074	-0.01346	-0.01615
	639.5	-0.00851	-0.01042	-0.00945	-0.00978	-0.00852	-0.01023	-0.01043	-0.00888	-0.00942	-0.01115		-47.1059	-52.1339	-44.3104	-43.5244	-35.7061	-38.0322	-37.6757	-29.2966	-26.8874	-27.9159		0.38665	0.34943	0.32743	0.3108	0.29274	0.25963	0.2521	0.23025	0.1993	0.17483		579	23.4628	28.5302	50.2785	59.7057		639.5	-0.00516	-0.00808	-0.01364	-0.01605
	639	-0.00864	-0.0102	-0.00878	-0.00919	-0.00909	-0.01046	-0.01043	-0.00895	-0.00959	-0.01143		-48.1125	-51.3039	-41.3905	-41.1207	-38.3303	-39.1024	-37.8604	-29.7024	-27.5463	-28.8325		0.38867	0.35111	0.32906	0.31221	0.29435	0.26104	0.25349	0.2316	0.20061	0.17605		578	23.5207	28.5163	50.255	59.9802		639	-0.00533	-0.00836	-0.01355	-0.01608
	638.5	-0.00918	-0.01051	-0.00893	-0.009	-0.00889	-0.01025	-0.01075	-0.00905	-0.00904	-0.01057		-51.3996	-53.1501	-42.2866	-40.4624	-37.6684	-38.5541	-39.2578	-30.1874	-26.1399	-26.8474		0.39069	0.353	0.33077	0.31395	0.29583	0.26262	0.25487	0.23296	0.20179	0.17729		577	23.7725	28.7924	50.5104	60.5027		638.5	-0.00524	-0.00861	-0.01346	-0.0161
	638	-0.00942	-0.01099	-0.00875	-0.00864	-0.00918	-0.01009	-0.01024	-0.0091	-0.00888	-0.01032		-52.9764	-55.8401	-41.6753	-39.0528	-39.0964	-38.1634	-37.5769	-30.5583	-25.8331	-26.3882		0.39257	0.35474	0.3324	0.31552	0.29735	0.26413	0.25626	0.23434	0.20308	0.17849		576	23.9791	29.2827	50.9198	60.8315		638	-0.00513	-0.00836	-0.01332	-0.0161
	637.5	-0.00944	-0.01067	-0.0091	-0.0087	-0.00985	-0.01018	-0.01036	-0.009	-0.00874	-0.01076		-53.3453	-54.523	-43.5324	-39.5268	-42.1757	-38.733	-38.2491	-30.3785	-25.5743	-27.6843		0.39466	0.35661	0.33412	0.31709	0.29881	0.26572	0.25772	0.23572	0.20438	0.17964		575	24.1171	29.6754	51.4311	61.1812		637.5	-0.00515	-0.00815	-0.01341	-0.01622
	637	-0.00969	-0.0107	-0.00938	-0.00899	-0.0102	-0.00989	-0.01025	-0.00922	-0.00886	-0.01038		-55.0574	-54.9593	-45.1285	-41.0494	-43.8796	-37.8601	-38.0171	-31.3009	-26.074	-26.8867		0.39656	0.35843	0.3358	0.31874	0.3003	0.26724	0.25898	0.237	0.20553	0.18083		574	24.1455	29.8746	51.8889	61.3501		637	-0.00513	-0.00849	-0.01317	-0.01632
	636.5	-0.01012	-0.01082	-0.00963	-0.00917	-0.01013	-0.00975	-0.01009	-0.00909	-0.00891	-0.01067		-57.7275	-55.7982	-46.5704	-42.0464	-43.7673	-37.5312	-37.6235	-31.0148	-26.3931	-27.8258		0.39838	0.36009	0.33752	0.32014	0.30172	0.26869	0.26023	0.23827	0.2068	0.18204		573	24.2777	29.9079	52.3672	61.5333		636.5	-0.00513	-0.00856	-0.01322	-0.01655
	636	-0.01019	-0.01084	-0.00965	-0.0095	-0.0095	-0.00951	-0.01042	-0.00911	-0.00889	-0.0109		-58.4302	-56.2285	-46.8943	-43.7697	-41.2702	-36.802	-39.0729	-31.2692	-26.5049	-28.5999		0.4003	0.36213	0.33919	0.3216	0.30337	0.27015	0.26166	0.23961	0.20819	0.18321		572	24.5576	30.0487	52.7179	62.113		636	-0.00538	-0.00898	-0.01334	-0.01652
	635.5	-0.00986	-0.01091	-0.01024	-0.00928	-0.00956	-0.00982	-0.01064	-0.00852	-0.00864	-0.01096		-56.788	-56.8734	-49.9829	-42.98	-41.7308	-38.2044	-40.0907	-29.3923	-25.906	-28.9449		0.40204	0.36383	0.34087	0.32333	0.30486	0.27149	0.2631	0.24082	0.20943	0.18436		571	24.6873	30.1238	52.8557	62.2392		635.5	-0.0055	-0.00902	-0.01309	-0.01662
	635	-0.00988	-0.0109	-0.01028	-0.00971	-0.00917	-0.0093	-0.0104	-0.00861	-0.00829	-0.01077		-57.171	-57.133	-50.4695	-45.1919	-40.2267	-36.3514	-39.4106	-29.8792	-25.0281	-28.6295		0.40405	0.36582	0.34271	0.32489	0.30642	0.27299	0.26444	0.24221	0.21073	0.18557		570	24.7374	30.1892	53.1461	62.5483		635	-0.0055	-0.00881	-0.01296	-0.01667
	634.5	-0.00967	-0.01051	-0.01114	-0.01008	-0.00932	-0.00939	-0.01038	-0.00878	-0.00836	-0.01038		-56.2564	-55.3613	-54.9695	-47.1648	-41.1149	-36.9007	-39.4931	-30.6203	-25.3973	-27.7564		0.40598	0.36762	0.34448	0.32652	0.30795	0.2745	0.26574	0.24354	0.21203	0.18671		569	24.6347	30.2229	53.4616	62.5045		634.5	-0.00549	-0.00912	-0.0129	-0.0167
	634	-0.00999	-0.01068	-0.01099	-0.00992	-0.00941	-0.0091	-0.01024	-0.00918	-0.00887	-0.01007		-58.3427	-56.5126	-54.5229	-46.6334	-41.6809	-35.9923	-39.2103	-32.1839	-27.0994	-27.1015		0.40781	0.36948	0.34629	0.32815	0.30939	0.27604	0.26736	0.24482	0.21335	0.18788		568	24.7362	30.2294	53.669	62.7261		634	-0.00546	-0.00898	-0.01291	-0.0167
	633.5	-0.00983	-0.01019	-0.01095	-0.00947	-0.00962	-0.00912	-0.0096	-0.0095	-0.00867	-0.00961		-57.713	-54.2238	-54.6117	-44.7701	-42.8631	-36.2806	-36.947	-33.5115	-26.6666	-26.037		0.40993	0.37145	0.34808	0.32992	0.31099	0.27765	0.26879	0.24635	0.21479	0.18909		567	25.0833	30.3113	53.8665	62.9686		633.5	-0.0055	-0.00899	-0.01319	-0.01674
	633	-0.01003	-0.01011	-0.01099	-0.00953	-0.00967	-0.00913	-0.00988	-0.00973	-0.00846	-0.00926		-59.1512	-54.0531	-55.0729	-45.2413	-43.2813	-36.5129	-38.2449	-34.5202	-26.1657	-25.2412		0.41183	0.37333	0.34973	0.33158	0.31255	0.27917	0.27015	0.2476	0.21602	0.19023		566	25.3972	30.6001	54.1319	63.2563		633	-0.00551	-0.00895	-0.0133	-0.0168
	632.5	-0.01015	-0.0101	-0.01082	-0.00966	-0.00986	-0.00901	-0.01017	-0.00997	-0.00789	-0.00882		-60.1839	-54.2923	-54.4279	-46.1393	-44.3533	-36.2204	-39.5889	-35.5332	-24.5637	-24.181		0.41382	0.37537	0.35127	0.33331	0.31402	0.28056	0.27164	0.2489	0.21722	0.19144		565	25.7975	31.0066	54.3071	63.6666		632.5	-0.00555	-0.00886	-0.01327	-0.0167
	632	-0.00976	-0.01025	-0.01094	-0.00971	-0.00978	-0.00903	-0.00997	-0.0096	-0.0081	-0.00882		-58.1522	-55.4003	-55.3397	-46.5824	-44.2394	-36.5001	-38.968	-34.4334	-25.3543	-24.3659		0.41576	0.37735	0.35307	0.33508	0.31571	0.28208	0.273	0.25029	0.21856	0.19277		564	26.0405	31.3846	54.4305	63.8465		632	-0.00561	-0.00863	-0.01344	-0.01679
	631.5	-0.00946	-0.01062	-0.01095	-0.01023	-0.0098	-0.00909	-0.00926	-0.00994	-0.00843	-0.00855		-56.6389	-57.7377	-55.667	-49.3223	-44.5393	-36.9107	-36.4057	-35.8143	-26.567	-23.7784		0.41777	0.37939	0.3548	0.33675	0.31734	0.28363	0.27456	0.25161	0.2199	0.19406		563	25.9609	31.5027	54.7006	64.2816		631.5	-0.00557	-0.00892	-0.01351	-0.01686
	631	-0.00946	-0.01023	-0.01117	-0.01013	-0.00958	-0.00935	-0.00907	-0.01008	-0.00921	-0.00883		-56.886	-55.8406	-57.0263	-49.0893	-43.7393	-38.1706	-35.8465	-36.5286	-29.1603	-24.7043		0.41961	0.38125	0.35649	0.33835	0.31885	0.2851	0.27592	0.25295	0.22113	0.19526		562	25.9371	31.5484	55.1072	64.7359		631	-0.00575	-0.00903	-0.01354	-0.01689
	630.5	-0.00904	-0.01039	-0.01119	-0.00989	-0.00915	-0.00951	-0.00901	-0.00999	-0.00907	-0.00881		-54.5987	-56.9949	-57.4527	-48.1817	-41.9765	-39.0511	-35.7996	-36.3915	-28.8988	-24.7979		0.42165	0.38313	0.3583	0.3401	0.32042	0.28656	0.27737	0.25436	0.22254	0.1965		561	26.1064	31.7372	55.4515	65.3495		630.5	-0.00579	-0.00906	-0.01346	-0.01695
	630	-0.00827	-0.01041	-0.01093	-0.00993	-0.00903	-0.00978	-0.00868	-0.01005	-0.00899	-0.00896		-50.1659	-57.4045	-56.3578	-48.6366	-41.6584	-40.3648	-34.6818	-36.8225	-28.8519	-25.3638		0.42359	0.38516	0.35992	0.34182	0.32196	0.28814	0.27899	0.2558	0.22398	0.19772		560	26.403	31.9777	55.6124	65.8416		630	-0.00575	-0.00887	-0.01344	-0.01672
	629.5	-0.00857	-0.01066	-0.01089	-0.00971	-0.00944	-0.00965	-0.00828	-0.00991	-0.00856	-0.00867		-52.2386	-59.0498	-56.4317	-47.7958	-43.752	-40.0268	-33.26	-36.516	-27.6195	-24.6989		0.42561	0.38689	0.36175	0.34358	0.3235	0.28959	0.28035	0.25724	0.22519	0.19896		559	26.3436	32.0042	56.0017	66.2951		629.5	-0.00565	-0.00843	-0.01353	-0.01665
	629	-0.00863	-0.01081	-0.01079	-0.00973	-0.00939	-0.00937	-0.00822	-0.01067	-0.00881	-0.00882		-52.8332	-60.2084	-56.1492	-48.081	-43.7453	-39.0727	-33.1648	-39.5279	-28.5982	-25.2834		0.42741	0.3888	0.36333	0.34505	0.32509	0.29106	0.28171	0.25854	0.2265	0.20015		558	26.2839	31.9581	56.4492	66.8438		629	-0.00558	-0.00844	-0.01375	-0.01676
	628.5	-0.00869	-0.01056	-0.01063	-0.00964	-0.0099	-0.00957	-0.00836	-0.0108	-0.00924	-0.00831		-53.413	-59.0814	-55.6037	-47.8531	-46.3153	-40.0866	-33.9039	-40.2161	-30.1389	-23.9562		0.42923	0.39056	0.36514	0.34666	0.32665	0.29257	0.28309	0.25999	0.22773	0.20127		557	26.3296	31.852	56.9595	67.3575		628.5	-0.00564	-0.00801	-0.01391	-0.01679
	628	-0.00918	-0.01071	-0.01027	-0.00922	-0.01002	-0.00963	-0.00821	-0.01069	-0.00918	-0.00884		-56.6507	-60.1819	-53.9684	-45.9852	-47.0958	-40.5328	-33.4505	-40.0058	-30.1075	-25.6466		0.43101	0.39231	0.36672	0.34817	0.32815	0.29389	0.28447	0.26124	0.22902	0.20244		556	26.3647	31.8863	57.3716	67.8091		628	-0.00576	-0.00776	-0.01414	-0.0168
	627.5	-0.00944	-0.01066	-0.01015	-0.00887	-0.01026	-0.01011	-0.00867	-0.01003	-0.0089	-0.00828		-58.5136	-60.1882	-53.591	-44.4344	-48.4557	-42.7612	-35.4907	-37.7521	-29.3673	-24.1498		0.43288	0.39404	0.36856	0.34967	0.3298	0.29534	0.28572	0.26265	0.23041	0.20368		555	26.494	32.1495	57.9248	68.3533		627.5	-0.00582	-0.00797	-0.01413	-0.01676
	627	-0.0096	-0.01055	-0.01005	-0.00919	-0.01005	-0.00997	-0.00865	-0.00982	-0.00906	-0.00859		-59.7636	-59.8088	-53.2762	-46.2544	-47.7023	-42.3721	-35.5761	-37.098	-30.0254	-25.2132		0.43468	0.39577	0.37013	0.35133	0.33135	0.29665	0.28704	0.26383	0.23146	0.20486		554	26.934	32.5062	58.558	69.0807		627	-0.0058	-0.00822	-0.01424	-0.01688
	626.5	-0.00942	-0.01034	-0.01	-0.00949	-0.01003	-0.01012	-0.00886	-0.0097	-0.00871	-0.00924		-58.866	-58.8726	-53.2454	-47.9351	-47.7959	-43.2146	-36.6181	-36.8463	-29.0552	-27.2684		0.43633	0.39741	0.37167	0.35272	0.33284	0.29801	0.2885	0.26508	0.23279	0.20602		553	27.2204	32.8396	59.0706	69.5783		626.5	-0.00575	-0.00821	-0.01419	-0.01684
	626	-0.0096	-0.01096	-0.00995	-0.00941	-0.01013	-0.01013	-0.00904	-0.00957	-0.00949	-0.00911		-60.2399	-62.6513	-53.2241	-47.7563	-48.4918	-43.4458	-37.4927	-36.5107	-31.8188	-27.0195		0.43788	0.3989	0.37333	0.35417	0.33426	0.2994	0.28963	0.26639	0.23402	0.20711		552	27.2558	32.9136	59.7456	70.2098		626	-0.0058	-0.00854	-0.01413	-0.01697
	625.5	-0.00977	-0.01092	-0.00983	-0.00925	-0.01066	-0.01019	-0.00901	-0.00984	-0.00939	-0.00937		-61.4973	-62.6688	-52.7867	-47.1087	-51.2378	-43.9172	-37.5723	-37.7412	-31.6492	-27.9493		0.43955	0.40051	0.37494	0.35559	0.33559	0.30081	0.29102	0.26764	0.23521	0.2082		551	27.538	33.2806	60.4828	70.7241		625.5	-0.00585	-0.00867	-0.01424	-0.01703
	625	-0.01008	-0.01065	-0.00945	-0.00943	-0.01047	-0.00969	-0.00967	-0.00994	-0.0095	-0.01001		-63.7021	-61.3392	-50.9802	-48.243	-50.5765	-41.9521	-40.4856	-38.2867	-32.1567	-29.9884		0.44114	0.40192	0.37658	0.35701	0.33709	0.30213	0.29232	0.26895	0.23641	0.20921		550	28.0622	33.7881	61.1914	71.173		625	-0.00592	-0.00875	-0.01435	-0.01693
	624.5	-0.01004	-0.0106	-0.00939	-0.00977	-0.01062	-0.00955	-0.01002	-0.01019	-0.0096	-0.00964		-63.6651	-61.2483	-50.8492	-50.1806	-51.518	-41.5124	-42.1125	-39.4046	-32.6668	-29.046		0.44285	0.40346	0.37822	0.35844	0.33853	0.30343	0.29353	0.27009	0.23761	0.21038		549	28.4104	34.2365	61.6301	71.5467		624.5	-0.00576	-0.00881	-0.01445	-0.01684
	624	-0.01017	-0.01047	-0.00965	-0.01018	-0.01056	-0.0095	-0.00985	-0.01018	-0.00987	-0.00958		-64.7299	-60.7041	-52.4664	-52.4623	-51.4101	-41.4588	-41.5974	-39.5568	-33.7298	-29.0303		0.44441	0.40495	0.37975	0.35983	0.33996	0.30482	0.29492	0.27117	0.23869	0.2116		548	28.7521	34.6479	62.1811	72.378		624	-0.00572	-0.00886	-0.01442	-0.01668
	623.5	-0.01089	-0.01027	-0.0095	-0.01027	-0.01055	-0.00936	-0.00991	-0.0103	-0.01008	-0.00953		-69.5344	-59.7812	-51.8651	-53.1447	-51.5644	-41.0281	-42.0323	-40.1761	-34.6163	-29.0322		0.4459	0.40643	0.38124	0.36117	0.34136	0.30603	0.29603	0.27229	0.23972	0.21266		547	29.0848	34.8745	62.4927	73.0252		623.5	-0.00582	-0.00914	-0.01433	-0.01676
	623	-0.01081	-0.01023	-0.00943	-0.01037	-0.01029	-0.00957	-0.01021	-0.01041	-0.01051	-0.0095		-69.2637	-59.7819	-51.7173	-53.8404	-50.506	-42.1395	-43.5109	-40.7873	-36.2743	-29.1063		0.44748	0.40799	0.38281	0.36248	0.34279	0.30729	0.29738	0.27341	0.24093	0.21384		546	29.3657	34.9706	62.9539	73.371		623	-0.00569	-0.00942	-0.01427	-0.0169
	622.5	-0.01091	-0.01012	-0.00889	-0.01011	-0.01046	-0.01041	-0.01044	-0.00983	-0.01111	-0.00995		-70.1436	-59.3355	-48.9235	-52.6878	-51.5513	-46.0014	-44.6704	-38.6624	-38.4967	-30.6542		0.44894	0.40931	0.3844	0.36393	0.34412	0.30854	0.29862	0.2746	0.24196	0.21502		545	29.3601	34.9809	63.4503	73.9413		622.5	-0.00574	-0.00938	-0.01406	-0.01687
	622	-0.01116	-0.01034	-0.00892	-0.01027	-0.01069	-0.01067	-0.01045	-0.00943	-0.01104	-0.01003		-72.0674	-60.8375	-49.3155	-53.7458	-52.9274	-47.3176	-44.9041	-37.2504	-38.4284	-31.0353		0.45073	0.41084	0.38579	0.36536	0.34553	0.30974	0.2999	0.27563	0.24304	0.21611		544	29.439	35.1115	63.8764	74.3803		622	-0.00572	-0.00968	-0.01398	-0.01679
	621.5	-0.01106	-0.01055	-0.00929	-0.01073	-0.01036	-0.01077	-0.01092	-0.00932	-0.01121	-0.01008		-71.6469	-62.34	-51.537	-56.3449	-51.4823	-47.9696	-47.1169	-36.9383	-39.2023	-31.372		0.45221	0.41238	0.38736	0.36667	0.34686	0.31103	0.30118	0.27682	0.24412	0.21735		543	29.4501	35.0563	63.8982	74.6887		621.5	-0.00567	-0.01012	-0.01394	-0.01673
	621	-0.01101	-0.01008	-0.00936	-0.01037	-0.00983	-0.01041	-0.01058	-0.00976	-0.01097	-0.01049		-71.5878	-59.746	-52.1022	-54.6889	-49.0333	-46.5601	-45.8209	-38.8408	-38.526	-32.8297		0.45385	0.41398	0.38849	0.36801	0.34826	0.31223	0.3024	0.27795	0.24521	0.21839		542	29.3741	35.027	63.8422	75.1317		621	-0.00568	-0.01007	-0.01409	-0.01667
	620.5	-0.01082	-0.01042	-0.00937	-0.01057	-0.00971	-0.01025	-0.01071	-0.00947	-0.01086	-0.01107		-70.5548	-61.9717	-52.3146	-55.9159	-48.6182	-46.0157	-46.5641	-37.8791	-38.302	-34.796		0.45531	0.41536	0.38984	0.36926	0.34947	0.31348	0.30358	0.2791	0.24618	0.21949		541	29.4942	35.1672	64.189	75.7034		620.5	-0.00565	-0.00983	-0.01389	-0.0167
	620	-0.01121	-0.0105	-0.00924	-0.01032	-0.00973	-0.01002	-0.01082	-0.00964	-0.0113	-0.01094		-73.4002	-62.699	-51.7711	-54.7761	-48.9128	-45.1806	-47.2558	-38.7031	-40.0074	-34.5896		0.45697	0.41685	0.39134	0.37066	0.35085	0.31471	0.30478	0.2803	0.24726	0.22064		540	29.6447	35.4188	64.627	75.9289		620	-0.00579	-0.00975	-0.01403	-0.01676
	619.5	-0.01101	-0.00999	-0.00959	-0.01025	-0.00984	-0.01011	-0.01064	-0.00976	-0.01084	-0.01126		-72.3073	-59.8289	-53.9852	-54.6229	-49.6603	-45.7275	-46.6394	-39.3264	-38.5579	-35.7314		0.45854	0.41825	0.39285	0.37194	0.35216	0.31591	0.30603	0.28138	0.24833	0.22162		539	30.0235	35.7359	65.0789	76.1775		619.5	-0.00569	-0.00927	-0.01408	-0.01679
	619	-0.01098	-0.00964	-0.0096	-0.00989	-0.00969	-0.01006	-0.01036	-0.0097	-0.0109	-0.01175		-72.3713	-57.9271	-54.1876	-52.881	-49.0872	-45.7093	-45.6149	-39.2537	-38.951	-37.4983		0.46004	0.41949	0.39415	0.37331	0.35358	0.3172	0.30731	0.28253	0.24958	0.22277		538	30.1937	35.9846	65.3883	76.654		619	-0.00568	-0.00901	-0.01404	-0.01666
	618.5	-0.01059	-0.0101	-0.00935	-0.00977	-0.00977	-0.0104	-0.01018	-0.00932	-0.01081	-0.01171		-69.9666	-60.9224	-52.9607	-52.4484	-49.6422	-47.4459	-44.992	-37.8596	-38.8282	-37.5537		0.46137	0.42091	0.39551	0.37462	0.35478	0.31846	0.30841	0.2836	0.25065	0.22385		537	30.5702	36.3895	65.7173	77.0795		618.5	-0.00574	-0.00868	-0.01404	-0.01676
	618	-0.01062	-0.0101	-0.00957	-0.00974	-0.01002	-0.01011	-0.00956	-0.00893	-0.01039	-0.01179		-70.4019	-61.114	-54.4208	-52.4463	-51.0951	-46.2975	-42.3887	-36.4355	-37.4702	-37.9653		0.46287	0.42243	0.39685	0.37588	0.35614	0.31977	0.30948	0.28477	0.2518	0.2249		536	30.9441	36.9506	66.0464	77.4984		618	-0.00588	-0.00865	-0.01388	-0.01676
	617.5	-0.01097	-0.01009	-0.00977	-0.00966	-0.00972	-0.01003	-0.00985	-0.0089	-0.01054	-0.01144		-72.9482	-61.2675	-55.7059	-52.2147	-49.7845	-46.0893	-43.8066	-36.4469	-38.1878	-37.0143		0.46419	0.42398	0.39808	0.37721	0.35743	0.32094	0.31056	0.28597	0.25295	0.22587		535	31.2892	37.7291	66.528	77.9733		617.5	-0.0058	-0.00887	-0.01407	-0.01685
	617	-0.01034	-0.01012	-0.01001	-0.0097	-0.00971	-0.00969	-0.01014	-0.00875	-0.01045	-0.01084		-68.9581	-61.6593	-57.3057	-52.5765	-49.8734	-44.7298	-45.2375	-35.9887	-38.0472	-35.2424		0.46551	0.42531	0.39962	0.37853	0.35873	0.3222	0.3116	0.28706	0.25406	0.22689		534	31.7224	38.4823	67.0746	78.4974		617	-0.00584	-0.00895	-0.01427	-0.01692
	616.5	-0.01047	-0.0104	-0.01005	-0.00951	-0.00937	-0.00974	-0.01023	-0.00879	-0.0101	-0.01067		-70.0195	-63.5825	-57.7224	-51.7384	-48.2891	-45.1334	-45.8124	-36.2995	-36.8886	-34.8393		0.46689	0.42663	0.40084	0.37996	0.35977	0.32341	0.31256	0.28817	0.25509	0.22793		533	31.8806	38.9898	67.6081	78.9344		616.5	-0.00587	-0.00886	-0.01437	-0.01689
	616	-0.01035	-0.0103	-0.01082	-0.01003	-0.00951	-0.00923	-0.01026	-0.00894	-0.00987	-0.01061		-69.4484	-63.1257	-62.3356	-54.7547	-49.193	-42.9321	-46.0689	-37.0339	-36.2036	-34.7667		0.46837	0.42807	0.4021	0.38109	0.36099	0.32462	0.31362	0.28925	0.25615	0.22884		532	31.906	39.2605	68.1082	79.5055		616	-0.00594	-0.00836	-0.01442	-0.01676
	615.5	-0.01027	-0.01013	-0.01045	-0.00993	-0.00919	-0.00953	-0.01038	-0.00945	-0.00982	-0.01045		-69.0457	-62.28	-60.3746	-54.3326	-47.6463	-44.4669	-46.7758	-39.3016	-36.1803	-34.4057		0.46957	0.42939	0.40334	0.38211	0.3621	0.32569	0.31451	0.29031	0.25716	0.2299		531	31.9039	39.4126	68.9091	80.4434		615.5	-0.00584	-0.00851	-0.01458	-0.01681
	615	-0.01043	-0.01002	-0.01021	-0.00971	-0.00912	-0.00955	-0.01001	-0.00951	-0.00968	-0.01026		-70.3356	-61.8048	-59.1438	-53.3354	-47.4228	-44.7136	-45.259	-39.6811	-35.8023	-33.9266		0.47098	0.43067	0.40444	0.38335	0.36318	0.32674	0.31556	0.29139	0.25809	0.23084		530	31.8338	39.5204	69.8547	81.4093		615	-0.00593	-0.00825	-0.01431	-0.01688
	614.5	-0.01041	-0.01041	-0.01002	-0.00993	-0.0095	-0.0093	-0.01021	-0.00958	-0.0102	-0.01006		-70.3775	-64.416	-58.2421	-54.6859	-49.5909	-43.6642	-46.2745	-40.1122	-37.8486	-33.3996		0.47211	0.43204	0.40586	0.38439	0.36431	0.3278	0.31646	0.29238	0.25908	0.23177		529	31.756	39.8806	70.6381	82.3087		614.5	-0.00598	-0.00828	-0.01411	-0.01686
	614	-0.0105	-0.01033	-0.01032	-0.00999	-0.00943	-0.00941	-0.01036	-0.01009	-0.01027	-0.00907		-71.1676	-64.1276	-60.1457	-55.1785	-49.3675	-44.3188	-47.1007	-42.4013	-38.2587	-30.2241		0.47335	0.43333	0.40701	0.38558	0.36533	0.32891	0.31745	0.29338	0.26008	0.23266		528	31.7908	40.1327	71.1279	83.057		614	-0.00594	-0.00851	-0.01422	-0.01689
	613.5	-0.0105	-0.01033	-0.01053	-0.01009	-0.00979	-0.00953	-0.01026	-0.01014	-0.00975	-0.00915		-71.3423	-64.3134	-61.5778	-55.8728	-51.406	-45.0543	-46.803	-42.7681	-36.4758	-30.62		0.47452	0.43473	0.40821	0.38671	0.36641	0.33001	0.31839	0.29444	0.26113	0.23353		527	32.0776	40.2509	71.7587	83.7136		613.5	-0.00582	-0.00863	-0.0141	-0.01678
	613	-0.01022	-0.01058	-0.01042	-0.01043	-0.00974	-0.00992	-0.01064	-0.01044	-0.01024	-0.00919		-69.6683	-66.0981	-61.115	-57.9574	-51.2873	-47.0576	-48.6589	-44.1886	-38.465	-30.8581		0.4758	0.43616	0.40929	0.38784	0.36749	0.33107	0.31921	0.29558	0.26215	0.23445		526	32.2628	40.2631	72.4737	84.4583		613	-0.00582	-0.00897	-0.01416	-0.01681
	612.5	-0.01046	-0.01038	-0.0106	-0.01047	-0.00924	-0.00991	-0.01095	-0.01037	-0.01023	-0.00849		-71.4814	-65.0398	-62.3377	-58.3107	-48.7568	-47.1266	-50.2042	-44.0536	-38.5563	-28.6072		0.47695	0.43759	0.41052	0.38893	0.36852	0.33197	0.32015	0.29648	0.26302	0.23531		525	32.5158	40.3195	73.1047	85.1136		612.5	-0.00579	-0.00945	-0.01394	-0.01691
	612	-0.01036	-0.01047	-0.01146	-0.01029	-0.00878	-0.00991	-0.01096	-0.01028	-0.01	-0.00826		-70.9567	-65.807	-67.5392	-57.4945	-46.4881	-47.293	-50.3608	-43.7766	-37.7772	-27.9277		0.47803	0.43879	0.41149	0.38996	0.36946	0.33305	0.32089	0.29739	0.26382	0.23604		524	32.8449	40.5975	73.57	85.8262		612	-0.00562	-0.00951	-0.01394	-0.01706
	611.5	-0.01015	-0.01055	-0.01138	-0.00978	-0.00855	-0.01011	-0.01118	-0.01046	-0.01048	-0.00829		-69.6387	-66.4759	-67.2369	-54.7886	-45.3541	-48.3819	-51.552	-44.6951	-39.702	-28.1388		0.4792	0.43982	0.41257	0.39104	0.3703	0.33396	0.32188	0.29842	0.2646	0.23693		523	33.04	40.778	74.051	86.3175		611.5	-0.00548	-0.00954	-0.01411	-0.01691
	611	-0.01007	-0.0104	-0.01116	-0.00979	-0.00869	-0.01024	-0.01151	-0.01012	-0.0102	-0.00805		-69.2738	-65.6873	-66.1366	-54.9933	-46.216	-49.1544	-53.192	-43.3846	-38.7861	-27.419		0.48019	0.44098	0.41367	0.39199	0.37133	0.33498	0.3227	0.2993	0.26537	0.23776		522	33.3793	40.8527	74.4839	86.8409		611	-0.00539	-0.00922	-0.01405	-0.01696
	610.5	-0.01024	-0.01049	-0.01066	-0.01001	-0.00915	-0.01026	-0.01095	-0.01008	-0.00979	-0.00844		-70.6009	-66.4472	-63.3285	-56.333	-48.7919	-49.3738	-50.7782	-43.352	-37.3211	-28.8458		0.48142	0.44216	0.4146	0.39293	0.37223	0.33591	0.32362	0.30029	0.26626	0.2386		521	33.8611	40.9075	75.1169	87.3374		610.5	-0.00539	-0.00898	-0.01399	-0.01697
	610	-0.01055	-0.01018	-0.01027	-0.00997	-0.00942	-0.00996	-0.01116	-0.01019	-0.01004	-0.00857		-72.9023	-64.6568	-61.1543	-56.2336	-50.3761	-48.0345	-51.8981	-43.9693	-38.3954	-29.3765		0.48244	0.44323	0.41563	0.39375	0.3732	0.3367	0.3247	0.30114	0.267	0.23935		520	34.2794	41.0132	75.9891	87.9019		610	-0.00539	-0.0091	-0.014	-0.01699
	609.5	-0.01056	-0.01017	-0.01022	-0.00971	-0.00935	-0.01	-0.01058	-0.01016	-0.01009	-0.00871		-73.1451	-64.7682	-60.9784	-54.894	-50.095	-48.3705	-49.3233	-43.9639	-38.7196	-29.9306		0.48345	0.44442	0.41652	0.39473	0.37421	0.33783	0.32557	0.30207	0.26791	0.24004		519	34.5015	41.0925	76.6776	88.7122		609.5	-0.00539	-0.00957	-0.01407	-0.01713
	609	-0.01052	-0.00998	-0.00982	-0.00987	-0.00938	-0.00972	-0.01099	-0.00991	-0.01055	-0.0089		-72.9726	-63.694	-58.7108	-55.9432	-50.3859	-47.1552	-51.4136	-43.0204	-40.625	-30.7034		0.48422	0.44536	0.41749	0.39583	0.37505	0.33878	0.32656	0.30303	0.26873	0.24097		518	34.6714	41.2084	77.4993	89.6589		609	-0.00534	-0.00978	-0.01396	-0.01701
	608.5	-0.00997	-0.01005	-0.00997	-0.01023	-0.0098	-0.00992	-0.01106	-0.00971	-0.01069	-0.00934		-69.2893	-64.246	-59.7593	-58.1301	-52.7792	-48.2492	-51.8472	-42.2552	-41.2816	-32.313		0.48526	0.4463	0.4184	0.39663	0.37599	0.3396	0.32734	0.30382	0.26964	0.2415		517	34.7221	41.2911	78.4803	90.4471		608.5	-0.00537	-0.00978	-0.0141	-0.01709
	608	-0.01008	-0.00965	-0.01024	-0.01022	-0.01013	-0.01044	-0.01139	-0.00991	-0.01008	-0.00997		-70.184	-61.8395	-61.5178	-58.2168	-54.6797	-50.9302	-53.5652	-43.2515	-39.024	-34.6015		0.48623	0.44735	0.41929	0.3977	0.37673	0.34056	0.32826	0.30475	0.27039	0.24228		516	34.8298	41.3855	79.347	91.2986		608	-0.00535	-0.00989	-0.01425	-0.01719
	607.5	-0.01001	-0.00975	-0.0108	-0.01052	-0.01003	-0.01082	-0.01117	-0.00999	-0.01001	-0.00984		-69.7963	-62.5948	-64.9853	-60.0537	-54.2453	-52.9146	-52.6886	-43.7267	-38.8786	-34.2605		0.48702	0.44808	0.42013	0.39851	0.37758	0.34147	0.32917	0.30558	0.27114	0.24303		515	35.0368	41.5756	79.898	92.1295		607.5	-0.00541	-0.00964	-0.01433	-0.0173
	607	-0.00961	-0.00968	-0.01089	-0.01053	-0.01025	-0.01062	-0.01126	-0.00953	-0.01012	-0.00986		-67.1795	-62.237	-65.6687	-60.224	-55.5355	-52.0635	-53.2186	-41.8177	-39.398	-34.4142		0.48797	0.4488	0.42093	0.39922	0.37831	0.34229	0.32995	0.30625	0.27173	0.24367		514	35.2194	42.0215	80.3068	92.9164		607	-0.0053	-0.00915	-0.01449	-0.01731
	606.5	-0.00993	-0.00976	-0.01079	-0.01031	-0.01015	-0.01061	-0.01091	-0.00925	-0.01012	-0.01		-69.4785	-62.8016	-65.2049	-59.0399	-55.086	-52.112	-51.6774	-40.6503	-39.471	-35.0457		0.48868	0.4494	0.42175	0.39998	0.37899	0.34299	0.33083	0.30681	0.27242	0.24461		513	35.3785	42.5574	80.7583	93.5651		606.5	-0.00529	-0.00915	-0.0144	-0.0172
	606	-0.00949	-0.00983	-0.01047	-0.01021	-0.01065	-0.01045	-0.01072	-0.0086	-0.01009	-0.01006		-66.5005	-63.3826	-63.3937	-58.5729	-57.9066	-51.4686	-50.9264	-37.8821	-39.4622	-35.33		0.48943	0.4502	0.42252	0.40058	0.37962	0.34373	0.33151	0.30755	0.27314	0.24522		512	35.4422	43.098	81.2913	94.2625		606	-0.00526	-0.0088	-0.01434	-0.01722
	605.5	-0.00915	-0.01002	-0.01021	-0.01047	-0.01065	-0.01048	-0.01068	-0.00905	-0.00964	-0.01029		-64.267	-64.7003	-61.95	-60.1634	-57.9941	-51.6943	-50.845	-39.9498	-37.8162	-36.2622		0.49025	0.45081	0.42343	0.40121	0.3802	0.34428	0.33223	0.30825	0.27389	0.246		511	35.4771	43.3794	81.9124	94.8923		605.5	-0.0054	-0.00836	-0.0144	-0.01709
	605	-0.00926	-0.00989	-0.01038	-0.01113	-0.01103	-0.01024	-0.01062	-0.00915	-0.00896	-0.01004		-65.1365	-63.9671	-63.09	-64.0592	-60.1729	-50.5832	-50.6706	-40.4646	-35.2557	-35.473		0.49101	0.45159	0.42416	0.40189	0.38086	0.34493	0.33307	0.30883	0.27465	0.24671		510	35.5583	43.5216	82.4606	95.326		605	-0.00547	-0.00831	-0.01432	-0.01729
	604.5	-0.00904	-0.01026	-0.01026	-0.01108	-0.01092	-0.01013	-0.01055	-0.00939	-0.00894	-0.01033		-63.6887	-66.4056	-62.4154	-63.8673	-59.6513	-50.1606	-50.4357	-41.6149	-35.2483	-36.6028		0.49178	0.45207	0.42485	0.40254	0.38149	0.34565	0.33372	0.30947	0.27533	0.24748		509	35.7671	43.7134	83.036	95.9623		604.5	-0.0056	-0.0085	-0.01424	-0.01716
	604	-0.00932	-0.01037	-0.01062	-0.01074	-0.01074	-0.01021	-0.01095	-0.0096	-0.00927	-0.01063		-65.7298	-67.1945	-64.7047	-62.0147	-58.7998	-50.6218	-52.4655	-42.6542	-36.6191	-37.7846		0.49224	0.45245	0.42545	0.40313	0.38209	0.3462	0.33438	0.3101	0.2759	0.24813		508	35.9901	44.0192	83.7422	96.6791		604	-0.00559	-0.00847	-0.01428	-0.01714
	603.5	-0.00912	-0.01068	-0.01075	-0.011	-0.01092	-0.01039	-0.01043	-0.00944	-0.0094	-0.01028		-64.4017	-69.3477	-65.5666	-63.6118	-59.8708	-51.636	-50.0107	-42.0337	-37.2316	-36.6313		0.49285	0.45324	0.42592	0.40382	0.38274	0.34691	0.33481	0.31077	0.27657	0.24881		507	36.0159	44.0607	84.7617	97.4064		603.5	-0.00552	-0.00842	-0.01437	-0.01714
	603	-0.009	-0.01044	-0.01063	-0.0109	-0.01073	-0.01051	-0.01091	-0.00929	-0.00912	-0.00979		-63.6026	-67.8412	-64.9777	-63.1072	-58.9251	-52.2876	-52.4124	-41.4263	-36.1688	-35.0046		0.49341	0.45359	0.42658	0.40425	0.38323	0.34742	0.33535	0.31131	0.27699	0.24958		506	35.8751	44.0047	85.58	98.0098		603	-0.00552	-0.00823	-0.01451	-0.01715
	602.5	-0.00895	-0.01088	-0.01084	-0.0105	-0.01084	-0.01076	-0.01022	-0.00956	-0.00913	-0.00987		-63.3695	-70.8075	-66.3275	-60.8431	-59.5883	-53.6246	-49.1427	-42.6619	-36.3102	-35.3731		0.49411	0.45417	0.42704	0.40472	0.38369	0.34786	0.33586	0.31169	0.27755	0.2501		505	35.6843	44.045	86.2206	98.6015		602.5	-0.00554	-0.0082	-0.01469	-0.01729
	602	-0.00927	-0.01066	-0.01078	-0.01092	-0.01024	-0.01077	-0.00981	-0.00978	-0.00924	-0.00977		-65.6908	-69.4328	-66.0309	-63.384	-56.3621	-53.7759	-47.2369	-43.7353	-36.8044	-35.1232		0.49451	0.45452	0.42753	0.4053	0.38412	0.34845	0.33632	0.31216	0.27799	0.25085		504	35.642	44.1125	86.7321	99.1584		602	-0.00552	-0.00847	-0.01471	-0.01733
	601.5	-0.00926	-0.01101	-0.0106	-0.01072	-0.0102	-0.01056	-0.00955	-0.00975	-0.00963	-0.00944		-65.6697	-71.7192	-64.9543	-62.3115	-56.1865	-52.7736	-46.0738	-43.687	-38.4149	-33.9745		0.49498	0.45491	0.4279	0.40574	0.38458	0.34893	0.33686	0.31268	0.27856	0.25134		503	35.5234	44.1105	87.2599	99.7093		601.5	-0.00563	-0.00854	-0.01466	-0.01722
	601	-0.00903	-0.01091	-0.01007	-0.01079	-0.01027	-0.0105	-0.00965	-0.00941	-0.01004	-0.00965		-64.0844	-71.1716	-61.7955	-62.7836	-56.6309	-52.5158	-46.6249	-42.1968	-40.1419	-34.8129		0.49527	0.4553	0.42835	0.40634	0.38492	0.3493	0.33723	0.313	0.27909	0.25182		502	35.5539	44.3405	87.7382	100.218		601	-0.00567	-0.00856	-0.0147	-0.01713
	600.5	-0.00926	-0.01105	-0.01013	-0.01065	-0.0105	-0.0102	-0.00929	-0.01015	-0.01038	-0.00985		-65.7377	-72.1121	-62.2198	-62.0566	-57.9852	-51.069	-44.9164	-45.5886	-41.5677	-35.6031		0.4956	0.45574	0.42877	0.40687	0.3854	0.34967	0.33763	0.31344	0.27963	0.25243		501	35.5852	44.6018	88.0991	100.747		600.5	-0.00562	-0.00876	-0.01462	-0.01728
	600	-0.00932	-0.01086	-0.00982	-0.01083	-0.01016	-0.01054	-0.00929	-0.01006	-0.01079	-0.00989		-66.2014	-70.9704	-60.3571	-63.158	-56.1567	-52.8545	-45.0057	-45.217	-43.2922	-35.7971		0.4959	0.45618	0.42909	0.40731	0.38584	0.35008	0.33812	0.31389	0.28009	0.25279		500	35.4952	44.7526	88.5498	101.268		600	-0.00565	-0.00851	-0.0146	-0.01738
	599.5	-0.00985	-0.01078	-0.01011	-0.01052	-0.0099	-0.01052	-0.00941	-0.01051	-0.01055	-0.00962		-70.0079	-70.4838	-62.1908	-61.4607	-54.7891	-52.8542	-45.5878	-47.2871	-42.3655	-34.8785		0.49618	0.45627	0.42927	0.40794	0.38631	0.35064	0.33839	0.31425	0.28047	0.25324		499	35.6388	44.831	88.7484	101.654		599.5	-0.00576	-0.0085	-0.01486	-0.01745
	599	-0.01006	-0.01065	-0.00986	-0.01116	-0.01034	-0.01051	-0.00997	-0.01061	-0.01087	-0.00933		-71.5719	-69.6499	-60.68	-65.2785	-57.2966	-52.7978	-48.3694	-47.8228	-43.7358	-33.9205		0.49652	0.45661	0.42944	0.40824	0.38676	0.35087	0.33876	0.31455	0.28086	0.25374		498	35.8785	45.1324	89.0604	101.947		599	-0.00577	-0.00891	-0.01492	-0.01743
	598.5	-0.00991	-0.01031	-0.01004	-0.01142	-0.01039	-0.01048	-0.01016	-0.01028	-0.0112	-0.00919		-70.5071	-67.4885	-61.7743	-66.8588	-57.5955	-52.744	-49.3437	-46.3955	-45.1521	-33.4143		0.49658	0.45683	0.42955	0.40858	0.38709	0.35129	0.33897	0.31493	0.28138	0.25396		497	36.0006	45.1477	89.8008	102.342		598.5	-0.00588	-0.009	-0.01514	-0.01738
	598	-0.01023	-0.01019	-0.01001	-0.01085	-0.01013	-0.01076	-0.01039	-0.01056	-0.01171	-0.00921		-72.7859	-66.6786	-61.5791	-63.559	-56.2071	-54.1633	-50.4907	-47.6629	-47.2358	-33.5395		0.49659	0.45702	0.42962	0.40895	0.38739	0.35144	0.33934	0.31515	0.28173	0.25426		496	36.0409	44.9025	90.4641	102.783		598	-0.00594	-0.00941	-0.01531	-0.01743
	597.5	-0.01044	-0.00978	-0.00991	-0.0114	-0.01025	-0.01046	-0.01076	-0.01065	-0.01113	-0.00959		-74.2486	-64.046	-60.9923	-66.8077	-56.8878	-52.6894	-52.3577	-48.1011	-45.0042	-34.9893		0.49665	0.45739	0.42971	0.40921	0.38764	0.35164	0.33961	0.31534	0.28218	0.25468		495	36.0132	44.736	91.0956	103.123		597.5	-0.00589	-0.00953	-0.01545	-0.01736
	597	-0.01039	-0.00972	-0.01002	-0.01138	-0.01046	-0.01071	-0.01063	-0.01107	-0.01089	-0.00954		-73.9072	-63.6483	-61.7187	-66.7408	-58.0966	-53.9955	-51.7387	-50.0172	-44.0856	-34.8377		0.49679	0.45719	0.42981	0.40936	0.38778	0.35194	0.33978	0.31543	0.28255	0.25507		494	35.6938	44.3976	91.6463	103.529		597	-0.00597	-0.00988	-0.01547	-0.01738
	596.5	-0.01019	-0.01008	-0.00995	-0.0116	-0.01046	-0.01072	-0.01083	-0.0111	-0.01119	-0.00962		-72.489	-66.0076	-61.2417	-68.0309	-58.1099	-54.0126	-52.7497	-50.1825	-45.3647	-35.1826		0.49666	0.45734	0.42988	0.4096	0.38792	0.35192	0.33993	0.31549	0.28293	0.25544		493	35.2099	44.1542	92.179	103.659		596.5	-0.00606	-0.00976	-0.01542	-0.01734
	596	-0.01022	-0.01011	-0.01035	-0.01186	-0.01056	-0.01049	-0.01077	-0.0115	-0.01119	-0.00982		-72.6796	-66.184	-63.758	-69.5897	-58.6798	-52.9292	-52.4339	-52.0123	-45.3745	-35.9575		0.49632	0.45724	0.42988	0.40968	0.38804	0.35209	0.34001	0.31569	0.2832	0.25568		492	34.7605	43.6855	92.486	103.682		596	-0.00602	-0.00965	-0.01538	-0.01733
	595.5	-0.01033	-0.01012	-0.01036	-0.01129	-0.0109	-0.01028	-0.01062	-0.0116	-0.0111	-0.0093		-73.4314	-66.2848	-63.7684	-66.2669	-60.619	-51.8632	-51.7566	-52.4793	-45.0469	-34.0946		0.49629	0.45726	0.42989	0.40975	0.38814	0.35211	0.34013	0.31581	0.28345	0.25596		491	34.3206	43.2427	92.7248	103.659		595.5	-0.00615	-0.00978	-0.01526	-0.01747
	595	-0.01043	-0.00996	-0.00997	-0.01126	-0.01076	-0.01034	-0.01099	-0.0115	-0.01087	-0.00903		-74.0907	-65.1902	-61.3885	-66.0959	-59.849	-52.1917	-53.5493	-52.0455	-44.1537	-33.1452		0.49596	0.4571	0.42999	0.40973	0.38821	0.35227	0.3402	0.31595	0.28367	0.25623		490	33.8547	42.5698	92.8598	103.577		595	-0.00608	-0.00938	-0.01537	-0.01742
	594.5	-0.01074	-0.01048	-0.01001	-0.01112	-0.01046	-0.01035	-0.01107	-0.01146	-0.01101	-0.00959		-76.295	-68.6265	-61.6707	-65.2308	-58.1405	-52.2447	-53.986	-51.8984	-44.7575	-35.2392		0.49576	0.45702	0.42993	0.40946	0.38823	0.3524	0.34032	0.31606	0.28381	0.25654		489	33.4335	41.9041	92.7286	103.332		594.5	-0.00608	-0.00932	-0.01547	-0.01738
	594	-0.01096	-0.01031	-0.01029	-0.01096	-0.01024	-0.01064	-0.01075	-0.01147	-0.01096	-0.00971		-77.7512	-67.4729	-63.3131	-64.2344	-56.914	-53.6935	-52.418	-51.9344	-44.5855	-35.6965		0.49532	0.45683	0.42975	0.4092	0.38808	0.35238	0.34029	0.31611	0.28411	0.25668		488	32.9438	41.3193	92.3576	102.819		594	-0.00631	-0.00944	-0.01545	-0.0172
	593.5	-0.01115	-0.01013	-0.01048	-0.01124	-0.01035	-0.01092	-0.01057	-0.01137	-0.01036	-0.01024		-79.0749	-66.238	-64.4956	-65.8504	-57.4987	-55.1381	-51.4909	-51.5009	-42.161	-37.6797		0.49505	0.45653	0.42969	0.409	0.38801	0.35241	0.34019	0.3161	0.28424	0.2568		487	32.2495	40.4731	91.7813	102.057		593.5	-0.00643	-0.00977	-0.01564	-0.01717
	593	-0.01093	-0.01058	-0.01032	-0.01125	-0.01066	-0.01044	-0.01079	-0.01131	-0.01066	-0.01041		-77.4846	-69.1901	-63.5258	-65.8466	-59.2097	-52.7069	-52.6011	-51.1856	-43.4518	-38.3226		0.49477	0.45637	0.42964	0.40874	0.38774	0.35236	0.34018	0.31607	0.2845	0.25703		486	31.5465	39.5322	90.9611	100.93		593	-0.0064	-0.00975	-0.01559	-0.01711
	592.5	-0.01097	-0.01042	-0.0104	-0.01106	-0.01082	-0.01057	-0.01056	-0.01091	-0.01114	-0.01044		-77.6727	-68.1093	-63.9588	-64.7241	-60.0618	-53.3386	-51.4237	-49.376	-45.386	-38.4589		0.49423	0.4562	0.4295	0.40845	0.38751	0.35223	0.34006	0.31601	0.28455	0.25709		485	30.9175	38.4149	89.9566	99.5098		592.5	-0.0063	-0.00984	-0.01545	-0.01706
	592	-0.01084	-0.01077	-0.0103	-0.0108	-0.01039	-0.01076	-0.01059	-0.01099	-0.01149	-0.01049		-76.6755	-70.4018	-63.3296	-63.1893	-57.6241	-54.3225	-51.5724	-49.7269	-46.8406	-38.6377		0.49379	0.45617	0.42934	0.40828	0.3873	0.35236	0.34003	0.31594	0.28459	0.25726		484	30.037	36.9022	88.8696	97.9226		592	-0.00631	-0.01	-0.01533	-0.01716
	591.5	-0.0107	-0.01103	-0.0103	-0.01093	-0.01034	-0.01048	-0.01029	-0.01081	-0.01153	-0.01038		-75.6189	-72.0117	-63.3244	-63.8742	-57.3088	-52.8803	-50.0942	-48.8982	-46.999	-38.2627		0.49356	0.45582	0.42925	0.40802	0.38693	0.35219	0.33991	0.31581	0.28455	0.25728		483	28.7997	35.2271	87.4893	95.9749		591.5	-0.00621	-0.00997	-0.01531	-0.01713
	591	-0.01049	-0.01136	-0.01059	-0.01068	-0.01048	-0.01015	-0.01017	-0.01105	-0.01111	-0.01029		-74.0919	-74.1541	-65.0398	-62.3316	-58.0441	-51.2047	-49.4894	-49.9678	-45.269	-37.9272		0.49293	0.45554	0.42888	0.40761	0.38661	0.35213	0.3396	0.31575	0.28451	0.25733		482	27.279	33.3539	85.6695	93.4296		591	-0.00641	-0.00961	-0.01519	-0.01725
	590.5	-0.01017	-0.01103	-0.0105	-0.01063	-0.00985	-0.0103	-0.01034	-0.01082	-0.01171	-0.01037		-71.7512	-71.9073	-64.4987	-61.978	-54.4765	-51.9114	-50.278	-48.8974	-47.7081	-38.22		0.49276	0.45526	0.42873	0.40721	0.38627	0.35186	0.33955	0.31562	0.2844	0.25728		481	25.5162	31.3427	83.366	90.3226		590.5	-0.00641	-0.00959	-0.01524	-0.01732
	590	-0.01011	-0.01087	-0.0106	-0.01049	-0.00963	-0.01054	-0.01001	-0.01092	-0.0116	-0.01054		-71.2526	-70.8031	-65.0432	-61.0893	-53.2047	-53.104	-48.652	-49.3727	-47.2389	-38.8082		0.49204	0.45489	0.4283	0.40672	0.38585	0.35166	0.3394	0.31559	0.28437	0.25716		480	23.3689	28.761	80.6791	86.6477		590	-0.00642	-0.0093	-0.01528	-0.01732
	589.5	-0.01039	-0.01079	-0.01088	-0.01027	-0.00947	-0.01112	-0.01046	-0.01046	-0.01157	-0.01072		-73.1718	-70.235	-66.7013	-59.7486	-52.293	-55.9651	-50.8351	-47.2236	-47.114	-39.4958		0.49163	0.45444	0.42789	0.4062	0.38551	0.35147	0.33922	0.31533	0.28437	0.25714		479	21.098	25.9115	77.579	82.5199		589.5	-0.00639	-0.00917	-0.01518	-0.01727
	589	-0.01019	-0.01072	-0.01083	-0.00994	-0.00974	-0.01155	-0.01092	-0.01037	-0.01106	-0.01092		-71.7225	-69.6854	-66.2779	-57.7727	-53.751	-58.1252	-53.0544	-46.803	-45.0499	-40.197		0.49115	0.45391	0.42743	0.40583	0.38509	0.35127	0.33904	0.31511	0.28426	0.2571		478	18.6725	22.8091	74.0772	77.8775		589	-0.00629	-0.00939	-0.01523	-0.0171
	588.5	-0.01018	-0.01059	-0.01144	-0.01014	-0.00989	-0.01157	-0.01115	-0.01027	-0.01086	-0.011		-71.4492	-68.7984	-69.976	-58.8805	-54.4615	-58.1766	-54.073	-46.349	-44.2165	-40.5015		0.49016	0.45353	0.42689	0.40519	0.3846	0.35112	0.33863	0.31496	0.28415	0.25696		477	15.9461	19.2779	69.8356	72.4367		588.5	-0.00622	-0.00916	-0.01533	-0.01716
	588	-0.00997	-0.01088	-0.01159	-0.01026	-0.00972	-0.0116	-0.01055	-0.01	-0.01023	-0.01099		-69.8992	-70.5659	-70.7819	-59.4762	-53.491	-58.2491	-51.1212	-45.0411	-41.6287	-40.4376		0.48962	0.4529	0.42638	0.4048	0.38411	0.35069	0.33838	0.31438	0.28411	0.25693		476	12.8266	15.4781	65.0649	66.1046		588	-0.00626	-0.00961	-0.01542	-0.01726
	587.5	-0.01013	-0.01076	-0.01135	-0.01043	-0.0097	-0.01121	-0.01049	-0.00998	-0.0094	-0.01011		-70.9469	-69.6644	-69.187	-60.3701	-53.3017	-56.2397	-50.7594	-44.8784	-38.2127	-37.2017		0.48881	0.4522	0.42565	0.40423	0.38364	0.35031	0.33787	0.31404	0.28393	0.25687		475	9.56174	11.4767	59.5482	58.7543		587.5	-0.00612	-0.00967	-0.01517	-0.01727
	587	-0.00995	-0.01083	-0.01123	-0.01018	-0.00964	-0.01053	-0.01068	-0.0102	-0.00925	-0.00994		-69.5775	-70.0262	-68.3653	-58.8974	-52.8898	-52.8097	-51.6196	-45.8218	-37.569	-36.5414		0.48814	0.45159	0.42501	0.40379	0.38298	0.35005	0.33752	0.3136	0.28362	0.25666		474	6.09783	7.03079	53.4901	50.7216		587	-0.00602	-0.00942	-0.01514	-0.01722
	586.5	-0.01029	-0.01082	-0.01101	-0.0101	-0.00978	-0.0105	-0.01059	-0.01022	-0.00898	-0.00971		-71.7973	-69.8495	-66.8764	-58.305	-53.5949	-52.6031	-51.102	-45.8762	-36.4363	-35.6727		0.48699	0.45078	0.42422	0.40312	0.38253	0.34964	0.33704	0.31326	0.28339	0.25656		473	2.27163	2.07818	46.9633	42.1067		586.5	-0.00602	-0.00951	-0.01533	-0.01721
	586	-0.01021	-0.01108	-0.01108	-0.0103	-0.00976	-0.01051	-0.01051	-0.01054	-0.00923	-0.00949		-71.0656	-71.4228	-67.1924	-59.3657	-53.3832	-52.5602	-50.6742	-47.2659	-37.4201	-34.8463		0.48603	0.45011	0.42333	0.40228	0.3819	0.34907	0.33655	0.31299	0.28297	0.25635		472	-1.54153	-3.1387	39.7477	32.9971		586	-0.0059	-0.00955	-0.01544	-0.01726
	585.5	-0.01037	-0.01109	-0.01132	-0.00984	-0.00955	-0.01032	-0.0108	-0.0107	-0.00883	-0.00955		-72.0121	-71.3382	-68.4807	-56.5902	-52.142	-51.5192	-51.9951	-47.8995	-35.7405	-35.0139		0.48495	0.44901	0.42249	0.40157	0.38112	0.34853	0.33605	0.31245	0.28252	0.25598		471	-5.54873	-8.55626	31.6426	22.8011		585.5	-0.006	-0.00944	-0.01549	-0.01717
	585	-0.01045	-0.01084	-0.01125	-0.0098	-0.01014	-0.00987	-0.01034	-0.0109	-0.00874	-0.00962		-72.4609	-69.5424	-67.9093	-56.2578	-55.2584	-49.163	-49.6952	-48.6956	-35.3463	-35.2507		0.48387	0.44805	0.42157	0.40066	0.38036	0.3479	0.33545	0.31193	0.28223	0.25576		470	-9.97746	-14.5132	22.5983	11.3076		585	-0.00592	-0.0093	-0.01559	-0.01724
	584.5	-0.01077	-0.01045	-0.01111	-0.00981	-0.01031	-0.01	-0.0108	-0.01074	-0.00868	-0.00969		-74.5122	-66.9271	-66.9525	-56.2042	-56.1025	-49.7507	-51.8256	-47.9003	-35.0236	-35.4738		0.48293	0.44717	0.42071	0.39982	0.37971	0.34726	0.33489	0.31136	0.28174	0.25556		469	-14.6942	-20.8589	12.7372	-1.05106		584.5	-0.00582	-0.00921	-0.01568	-0.01718
	584	-0.0109	-0.01065	-0.01115	-0.00974	-0.0104	-0.01005	-0.01087	-0.01055	-0.00877	-0.00956		-75.1956	-68.0616	-67.0356	-55.6389	-56.4654	-49.8782	-52.0727	-46.9699	-35.3598	-34.94		0.48161	0.44598	0.41978	0.39896	0.37893	0.34664	0.33435	0.31086	0.28134	0.25526		468	-19.6707	-27.4803	1.91537	-14.4188		584	-0.00586	-0.00933	-0.01561	-0.01726
	583.5	-0.01117	-0.01109	-0.01143	-0.0096	-0.01045	-0.00993	-0.01097	-0.0102	-0.0088	-0.01006		-76.9016	-70.6987	-68.576	-54.7199	-56.6035	-49.2242	-52.4205	-45.3125	-35.3904	-36.7411		0.48044	0.44489	0.41881	0.39799	0.37819	0.34592	0.33357	0.31027	0.28073	0.25492		467	-24.9016	-34.6015	-9.73764	-28.6027		583.5	-0.00581	-0.00969	-0.01546	-0.0173
	583	-0.01111	-0.01087	-0.01124	-0.00937	-0.01079	-0.00986	-0.01112	-0.01026	-0.00914	-0.01037		-76.217	-69.057	-67.2267	-53.3179	-58.3235	-48.721	-53.037	-45.5338	-36.6703	-37.8022		0.47909	0.4437	0.41765	0.39714	0.37731	0.34514	0.33284	0.3097	0.28011	0.25444		466	-30.393	-42.0974	-22.2455	-43.9428		583	-0.00596	-0.00955	-0.01547	-0.01747
	582.5	-0.01109	-0.0109	-0.01093	-0.00967	-0.01075	-0.00941	-0.01126	-0.01063	-0.00935	-0.01064		-75.9249	-69.0828	-65.2358	-54.8419	-57.9476	-46.416	-53.5789	-47.0794	-37.4365	-38.7281		0.4778	0.44256	0.41654	0.39597	0.37628	0.3443	0.33208	0.30923	0.27962	0.25405		465	-36.2405	-50.0919	-35.9131	-60.6686		582.5	-0.00613	-0.00938	-0.01549	-0.01766
	582	-0.01092	-0.01048	-0.01066	-0.0097	-0.01092	-0.00932	-0.01064	-0.01051	-0.00961	-0.01131		-74.5538	-66.2688	-63.469	-54.8843	-58.6817	-45.842	-50.4977	-46.4318	-38.4219	-41.0761		0.47655	0.44134	0.41563	0.39507	0.37523	0.34353	0.33138	0.30841	0.27902	0.25366		464	-42.5761	-58.652	-50.7346	-79.1163		582	-0.00612	-0.00956	-0.01532	-0.0177
	581.5	-0.01079	-0.0103	-0.01097	-0.00977	-0.0108	-0.0089	-0.01106	-0.01093	-0.00988	-0.01104		-73.4165	-64.9221	-65.0802	-55.1212	-57.8864	-43.6711	-52.3561	-48.1939	-39.38	-40.0511		0.47516	0.44002	0.41427	0.3938	0.3743	0.34263	0.33051	0.30787	0.27832	0.25323		463	-49.3269	-67.7663	-66.7803	-99.0311		581.5	-0.00614	-0.00932	-0.01528	-0.01773
	581	-0.01087	-0.01032	-0.01068	-0.00964	-0.01096	-0.00885	-0.01136	-0.01117	-0.01029	-0.01121		-73.7496	-64.8431	-63.232	-54.2599	-58.5815	-43.3406	-53.6258	-49.1292	-40.9292	-40.5453		0.47385	0.43883	0.4132	0.39281	0.3732	0.34179	0.3296	0.30718	0.27768	0.25259		462	-56.3762	-77.2138	-83.8707	-120.264		581	-0.00625	-0.00937	-0.01547	-0.01765
	580.5	-0.01091	-0.01022	-0.01058	-0.00974	-0.01032	-0.00992	-0.01171	-0.01087	-0.01076	-0.01131		-73.8196	-64.0646	-62.4543	-54.5806	-55.0374	-48.4285	-55.1275	-47.7079	-42.6905	-40.8156		0.4724	0.43749	0.41198	0.39139	0.3722	0.3408	0.32873	0.30646	0.27705	0.25205		461	-63.7608	-86.987	-102.139	-142.861		580.5	-0.00627	-0.00961	-0.01556	-0.01771
	580	-0.01106	-0.01036	-0.01088	-0.00938	-0.00999	-0.00996	-0.01202	-0.01138	-0.01128	-0.01144		-74.6214	-64.7671	-64.0172	-52.4244	-53.0784	-48.4761	-56.4489	-49.8068	-44.655	-41.2089		0.47097	0.43626	0.4108	0.39011	0.37096	0.33984	0.32779	0.30565	0.27635	0.2515		460	-71.6617	-97.4802	-121.838	-167.067		580	-0.00626	-0.00968	-0.01558	-0.01774
	579.5	-0.01131	-0.00981	-0.01095	-0.00976	-0.00971	-0.01006	-0.01175	-0.01121	-0.01117	-0.01158		-76.1109	-61.1054	-64.2089	-54.415	-51.4692	-48.8383	-54.9845	-48.9043	-44.1201	-41.6242		0.46963	0.43481	0.40941	0.38903	0.36993	0.33882	0.3268	0.30468	0.27565	0.25084		459	-79.8839	-108.585	-142.986	-192.942		579.5	-0.0063	-0.00981	-0.01541	-0.01789
	579	-0.01112	-0.00989	-0.01086	-0.01018	-0.00984	-0.01038	-0.0118	-0.01109	-0.01069	-0.0113		-74.5332	-61.3834	-63.4807	-56.5096	-51.9915	-50.232	-55.0485	-48.2785	-42.1002	-40.5343		0.46799	0.43323	0.40819	0.3876	0.36871	0.3378	0.3257	0.30388	0.27505	0.25034		458	-88.5268	-120.145	-165.502	-220.433		579	-0.0064	-0.00994	-0.01567	-0.01799
	578.5	-0.01119	-0.01015	-0.01038	-0.01037	-0.00995	-0.01132	-0.0115	-0.01106	-0.01074	-0.01138		-74.7735	-62.7988	-60.4904	-57.3955	-52.3876	-54.6332	-53.4903	-47.9933	-42.1915	-40.6878		0.4665	0.43189	0.40681	0.38635	0.36751	0.3368	0.32461	0.30295	0.27426	0.24969		457	-97.4477	-132.119	-189.141	-249.155		578.5	-0.00645	-0.01031	-0.01573	-0.01808
	578	-0.01095	-0.01042	-0.01048	-0.01021	-0.00987	-0.01153	-0.01099	-0.01131	-0.01061	-0.01156		-72.8929	-64.2328	-60.8428	-56.3066	-51.7768	-55.427	-50.9425	-48.9557	-41.579	-41.2345		0.46466	0.43022	0.40518	0.38489	0.36611	0.33571	0.3236	0.30208	0.27349	0.24897		456	-106.603	-144.462	-213.787	-279.193		578	-0.00646	-0.01029	-0.01555	-0.01802
	577.5	-0.01062	-0.01052	-0.01071	-0.01015	-0.01045	-0.01175	-0.01108	-0.0115	-0.01075	-0.01153		-70.4736	-64.6147	-61.9312	-55.7999	-54.6236	-56.3328	-51.1616	-49.6249	-41.9808	-40.9865		0.46306	0.42879	0.40379	0.38365	0.36486	0.33462	0.32241	0.30124	0.27276	0.24825		455	-115.855	-156.908	-239.351	-310.134		577.5	-0.00653	-0.01032	-0.0156	-0.01795
	577	-0.01063	-0.01025	-0.01078	-0.0105	-0.01028	-0.01165	-0.01116	-0.01164	-0.01053	-0.01117		-70.2041	-62.7432	-62.1169	-57.5169	-53.5202	-55.6307	-51.3426	-50.0667	-41.0009	-39.5902		0.46127	0.42717	0.40221	0.38226	0.36341	0.33349	0.32122	0.30022	0.27187	0.24748		454	-125.12	-169.399	-265.811	-341.99		577	-0.0066	-0.01006	-0.01572	-0.01784
	576.5	-0.0112	-0.01034	-0.01056	-0.01057	-0.01075	-0.01133	-0.01057	-0.01179	-0.01038	-0.01129		-73.7067	-63.0015	-60.6176	-57.618	-55.7702	-53.9318	-48.4593	-50.5186	-40.3134	-39.9157		0.4594	0.42552	0.40063	0.38067	0.36205	0.33231	0.32016	0.29916	0.27103	0.24689		453	-134.423	-181.904	-292.689	-374.442		576.5	-0.00657	-0.0103	-0.01565	-0.01789
	576	-0.01141	-0.01072	-0.0105	-0.01082	-0.01076	-0.01122	-0.01061	-0.01184	-0.01025	-0.01125		-74.7451	-65.0596	-59.9782	-58.7547	-55.5659	-53.2087	-48.4612	-50.5011	-39.6562	-39.6461		0.45743	0.42381	0.39884	0.37921	0.3606	0.33117	0.31881	0.29789	0.27005	0.24602		452	-143.657	-194.121	-319.432	-406.871		576	-0.00639	-0.01023	-0.01594	-0.01777
	575.5	-0.012	-0.01087	-0.01082	-0.01051	-0.0104	-0.01157	-0.01078	-0.01152	-0.01041	-0.01083		-78.3128	-65.7149	-61.5218	-56.8426	-53.5294	-54.6788	-49.0743	-48.9963	-40.1206	-38.044		0.4556	0.4219	0.39713	0.37763	0.35928	0.32982	0.31768	0.29694	0.26899	0.24523		451	-152.561	-205.966	-345.916	-438.866		575.5	-0.00641	-0.01023	-0.01594	-0.01773
	575	-0.01196	-0.01112	-0.01094	-0.01064	-0.01057	-0.01182	-0.01104	-0.01206	-0.01021	-0.01055		-77.7397	-66.9475	-61.9266	-57.2964	-54.1782	-55.6438	-50.029	-51.0884	-39.2049	-36.9118		0.45362	0.42019	0.39532	0.37605	0.35769	0.32863	0.31634	0.29582	0.26813	0.24435		450	-160.941	-217.203	-371.794	-469.972		575	-0.00651	-0.01021	-0.01607	-0.01778
	574.5	-0.01182	-0.01129	-0.01114	-0.0102	-0.01061	-0.01158	-0.01151	-0.01166	-0.0104	-0.01098		-76.3865	-67.6375	-62.7843	-54.6911	-54.1297	-54.2812	-51.9246	-49.1873	-39.772	-38.2579		0.45123	0.41826	0.39346	0.37431	0.35605	0.32733	0.31489	0.29447	0.2669	0.24336		449	-169.074	-228.069	-396.881	-500.117		574.5	-0.00642	-0.01062	-0.01591	-0.01797
	574	-0.01156	-0.01158	-0.01131	-0.01058	-0.01086	-0.01133	-0.01134	-0.01196	-0.01082	-0.01089		-74.3629	-69.0255	-63.4469	-56.4883	-55.1531	-52.8556	-50.9738	-50.2471	-41.1906	-37.8263		0.4489	0.41627	0.39165	0.37274	0.35456	0.32579	0.31368	0.29341	0.26588	0.2425		448	-176.801	-238.34	-421.458	-529.214		574	-0.00628	-0.01065	-0.01599	-0.01807
	573.5	-0.01153	-0.0116	-0.01149	-0.01081	-0.01143	-0.01077	-0.01125	-0.01187	-0.01043	-0.01072		-73.7667	-68.8373	-64.1156	-57.4631	-57.8095	-50.0384	-50.3256	-49.685	-39.5637	-37.1007		0.44666	0.41432	0.38962	0.37114	0.35294	0.32447	0.31219	0.29216	0.26477	0.24163		447	-184.068	-247.996	-445.002	-557.231		573.5	-0.00639	-0.01065	-0.01602	-0.01804
	573	-0.01124	-0.01193	-0.01146	-0.01074	-0.0112	-0.01117	-0.01141	-0.01203	-0.01069	-0.01154		-71.5599	-70.4699	-63.6715	-56.8135	-56.3489	-51.6856	-50.8088	-50.1265	-40.3629	-39.7983		0.44428	0.41235	0.38781	0.36933	0.35121	0.32309	0.31088	0.29092	0.26368	0.24069		446	-190.945	-257.061	-467.33	-583.854		573	-0.00652	-0.01061	-0.01607	-0.01791
	572.5	-0.0111	-0.01206	-0.01103	-0.01054	-0.0116	-0.01097	-0.01157	-0.01219	-0.01094	-0.01166		-70.2825	-70.8731	-60.9501	-55.5002	-58.0754	-50.534	-51.2707	-50.5826	-41.1496	-40.0487		0.44211	0.41043	0.38588	0.36771	0.34957	0.32168	0.30932	0.28971	0.26255	0.23977		445	-197.255	-265.602	-488.732	-608.933		572.5	-0.00654	-0.01053	-0.01598	-0.01794
	572	-0.01131	-0.01163	-0.01156	-0.01033	-0.01169	-0.01028	-0.01158	-0.01212	-0.01097	-0.01203		-71.2284	-68.0245	-63.5815	-54.1422	-58.2545	-47.1422	-51.0637	-50.0802	-41.0641	-41.1442		0.43966	0.40827	0.38394	0.36588	0.3479	0.32011	0.30795	0.28838	0.26134	0.23874		444	-203.058	-273.76	-509.193	-632.577		572	-0.00668	-0.01036	-0.01587	-0.01782
	571.5	-0.01168	-0.01196	-0.01139	-0.01043	-0.01132	-0.00985	-0.0118	-0.01165	-0.01067	-0.01205		-73.1043	-69.5692	-62.3144	-54.4022	-56.1193	-44.9142	-51.7791	-47.8915	-39.7573	-41.0222		0.43707	0.40593	0.38181	0.36398	0.3461	0.31842	0.30622	0.28697	0.26005	0.23776		443	-208.408	-281.265	-528.586	-654.843		571.5	-0.00673	-0.01021	-0.01605	-0.01793
	571	-0.01149	-0.01192	-0.01169	-0.01057	-0.0109	-0.00996	-0.01191	-0.01129	-0.01055	-0.01136		-71.5331	-68.9619	-63.5802	-54.8057	-53.7477	-45.2196	-51.9863	-46.1651	-39.1149	-38.5239		0.43457	0.40375	0.37978	0.36209	0.34431	0.31684	0.30466	0.28549	0.25885	0.23671		442	-213.645	-288.295	-546.993	-675.927		571	-0.00686	-0.01058	-0.01613	-0.01796
	570.5	-0.01138	-0.01201	-0.01148	-0.01054	-0.0109	-0.01004	-0.01201	-0.01149	-0.01092	-0.01139		-70.418	-69.0561	-62.1311	-54.3596	-53.5013	-45.3511	-52.1332	-46.7208	-40.2865	-38.4452		0.43188	0.40152	0.37771	0.36011	0.34254	0.3152	0.30311	0.28396	0.25761	0.23565		441	-218.413	-294.592	-564.416	-695.963		570.5	-0.00689	-0.01114	-0.01612	-0.01805
	570	-0.01114	-0.01158	-0.01148	-0.01095	-0.01095	-0.01015	-0.01243	-0.01116	-0.01099	-0.01114		-68.4743	-66.1995	-61.7542	-56.1159	-53.4288	-45.5852	-53.6297	-45.1545	-40.3559	-37.3985		0.42926	0.39904	0.37542	0.35787	0.34053	0.31351	0.30123	0.28248	0.25635	0.23447		440	-222.532	-300.121	-580.467	-714.364		570	-0.00685	-0.01084	-0.01609	-0.01797
	569.5	-0.01105	-0.0116	-0.0113	-0.01076	-0.01112	-0.01061	-0.01169	-0.01071	-0.01105	-0.01097		-67.5316	-65.9123	-60.4613	-54.8489	-53.9454	-47.4019	-50.1929	-43.0951	-40.3594	-36.6447		0.42664	0.39664	0.37347	0.35595	0.33872	0.31179	0.29972	0.28089	0.25505	0.23323		439	-226.342	-304.96	-595.057	-730.779		569.5	-0.00683	-0.01069	-0.01599	-0.01802
	569	-0.01044	-0.01191	-0.01141	-0.01084	-0.01102	-0.01031	-0.01199	-0.01072	-0.01077	-0.01136		-63.388	-67.2758	-60.6896	-54.9199	-53.1607	-45.774	-51.1704	-42.9037	-39.1541	-37.7677		0.42383	0.39419	0.37123	0.35382	0.33685	0.31007	0.298	0.27936	0.25376	0.23216		438	-229.593	-309.097	-608.196	-745.149		569	-0.00684	-0.01082	-0.01618	-0.01815
	568.5	-0.01058	-0.01178	-0.01142	-0.01075	-0.01118	-0.01001	-0.01176	-0.01073	-0.01073	-0.01098		-63.8424	-66.1111	-60.3628	-54.1283	-53.6532	-44.2082	-49.9325	-42.6746	-38.7962	-36.3156		0.42118	0.39176	0.36905	0.35168	0.33492	0.30821	0.29641	0.2777	0.25244	0.2309		437	-232.289	-312.546	-619.831	-757.531		568.5	-0.0069	-0.01059	-0.01599	-0.01797
	568	-0.0109	-0.01208	-0.01079	-0.01036	-0.01084	-0.01032	-0.01089	-0.0107	-0.01135	-0.01093		-65.2869	-67.3145	-56.7109	-51.8529	-51.7129	-45.2583	-45.97	-42.3329	-40.815	-35.969		0.41827	0.38898	0.36682	0.34954	0.33292	0.30626	0.29468	0.2763	0.25111	0.22965		436	-234.512	-315.288	-629.913	-768.102		568	-0.00699	-0.01044	-0.01604	-0.01792
	567.5	-0.01094	-0.01155	-0.01067	-0.01049	-0.01148	-0.01045	-0.01108	-0.01038	-0.01168	-0.01091		-65.1144	-63.9582	-55.6925	-52.1522	-54.3769	-45.5433	-46.4765	-40.8078	-41.7696	-35.6823		0.4156	0.38647	0.36432	0.34718	0.33073	0.30436	0.2929	0.27454	0.24971	0.2284		435	-236.089	-317.149	-638.344	-776.737		567.5	-0.00708	-0.01005	-0.01621	-0.01797
	567	-0.01106	-0.01134	-0.0105	-0.0104	-0.01149	-0.01072	-0.01134	-0.01014	-0.01184	-0.0108		-65.4027	-62.3183	-54.4888	-51.3917	-54.1058	-46.4206	-47.3087	-39.6464	-42.1057	-35.141		0.41268	0.38382	0.36219	0.34483	0.32861	0.30245	0.29117	0.27289	0.24829	0.2271		434	-237.083	-318.505	-645.025	-783.276		567	-0.00713	-0.00985	-0.01605	-0.01811
	566.5	-0.01102	-0.01138	-0.01022	-0.01029	-0.01189	-0.01085	-0.01101	-0.01033	-0.01182	-0.01038		-64.6919	-62.1341	-52.6645	-50.4706	-55.6177	-46.7094	-45.5945	-40.16	-41.7772	-33.5631		0.4098	0.38102	0.35968	0.34254	0.32659	0.3006	0.28923	0.27131	0.24681	0.22584		433	-237.403	-319.172	-650.055	-787.718		566.5	-0.00712	-0.00979	-0.0159	-0.01817
	566	-0.01115	-0.01116	-0.01039	-0.01004	-0.01164	-0.01069	-0.01084	-0.00995	-0.01126	-0.01062		-64.9531	-60.4442	-53.1697	-48.8911	-54.0551	-45.7151	-44.6549	-38.4301	-39.5733	-34.1484		0.40687	0.37828	0.35714	0.34003	0.32433	0.29869	0.2876	0.26961	0.2453	0.2244		432	-237.223	-319.218	-653.438	-790.07		566	-0.00717	-0.01028	-0.0158	-0.01824
	565.5	-0.011	-0.01149	-0.01029	-0.01018	-0.01146	-0.01126	-0.01114	-0.01013	-0.01178	-0.01054		-63.6274	-61.8246	-52.2454	-49.2492	-52.8883	-47.8735	-45.6067	-38.8527	-41.1359	-33.6906		0.40381	0.3755	0.35458	0.33762	0.32212	0.29675	0.28572	0.26785	0.2438	0.22307		431	-236.508	-318.476	-655.074	-790.361		565.5	-0.00715	-0.01047	-0.01569	-0.01831
	565	-0.01109	-0.01137	-0.01052	-0.01038	-0.01197	-0.01126	-0.01093	-0.01029	-0.0118	-0.01056		-63.6548	-60.7361	-53.0821	-49.8329	-54.8107	-47.5563	-44.4254	-39.2302	-40.9482	-33.5245		0.4008	0.37279	0.35213	0.33531	0.31978	0.29476	0.28372	0.26613	0.24227	0.22165		430	-235.385	-317.328	-655.127	-788.994		565	-0.00705	-0.0106	-0.01574	-0.01833
	564.5	-0.01157	-0.01126	-0.01066	-0.01001	-0.01191	-0.01174	-0.01093	-0.01074	-0.01162	-0.0109		-65.9095	-59.6825	-53.3596	-47.7028	-54.133	-49.2405	-44.1443	-40.6559	-40.0542	-34.3903		0.39786	0.37002	0.3496	0.33278	0.31742	0.29276	0.28196	0.26436	0.24068	0.22024		429	-233.777	-315.3	-653.569	-785.873		564.5	-0.00695	-0.01051	-0.01579	-0.01827
	564	-0.01199	-0.01114	-0.0105	-0.01024	-0.01196	-0.01162	-0.01041	-0.01074	-0.01162	-0.01139		-67.8332	-58.621	-52.2153	-48.4793	-53.9731	-48.3792	-41.7379	-40.4327	-39.8115	-35.7399		0.39495	0.36742	0.34705	0.33058	0.31516	0.29077	0.28002	0.26275	0.23916	0.21897		428	-231.577	-312.551	-650.25	-780.989		564	-0.00672	-0.0104	-0.0156	-0.01839
	563.5	-0.01229	-0.01133	-0.01027	-0.0099	-0.01229	-0.01155	-0.01019	-0.01112	-0.01181	-0.01175		-68.9861	-59.1538	-50.6525	-46.5513	-55.0718	-47.7656	-40.6075	-41.5504	-40.2055	-36.6132		0.39184	0.36458	0.34448	0.32822	0.31281	0.28877	0.27811	0.26081	0.23769	0.21745		427	-229.081	-309.387	-645.508	-774.245		563.5	-0.00687	-0.01033	-0.0156	-0.01848
	563	-0.01225	-0.01123	-0.01013	-0.0099	-0.01171	-0.01135	-0.01072	-0.01133	-0.01205	-0.01144		-68.1876	-58.2265	-49.5917	-46.181	-52.0322	-46.588	-42.3837	-42.0198	-40.7677	-35.3833		0.38867	0.36182	0.34181	0.32573	0.31031	0.28662	0.27609	0.25896	0.23616	0.21601		426	-226.183	-305.626	-639.392	-765.976		563	-0.00696	-0.01072	-0.01564	-0.01858
	562.5	-0.01298	-0.01066	-0.01035	-0.00986	-0.01195	-0.01174	-0.01101	-0.01143	-0.01245	-0.01161		-71.694	-54.8241	-50.2957	-45.6668	-52.6905	-47.853	-43.2048	-42.1151	-41.8295	-35.6983		0.38564	0.35919	0.33925	0.32325	0.30792	0.28462	0.27407	0.25716	0.23457	0.21475		425	-222.92	-301.222	-632.125	-756.231		562.5	-0.00688	-0.01093	-0.01561	-0.01864
	562	-0.01274	-0.01051	-0.01025	-0.01017	-0.01185	-0.01182	-0.01114	-0.01115	-0.01248	-0.01174		-69.823	-53.6571	-49.3709	-46.6887	-51.8826	-47.8063	-43.4009	-40.7604	-41.6515	-35.8397		0.38248	0.3564	0.33639	0.32065	0.30563	0.28247	0.27201	0.25526	0.23298	0.21313		424	-219.458	-296.471	-623.572	-745.051		562	-0.0067	-0.01084	-0.01553	-0.01867
	561.5	-0.01264	-0.01026	-0.01052	-0.01039	-0.01206	-0.01211	-0.01134	-0.01136	-0.01246	-0.01249		-68.622	-51.9429	-50.2592	-47.342	-52.368	-48.6242	-43.8188	-41.1985	-41.2894	-37.8713		0.37911	0.3534	0.33352	0.31796	0.30314	0.28027	0.2697	0.25325	0.23128	0.21171		423	-215.606	-291.333	-613.802	-732.62		561.5	-0.0068	-0.01088	-0.01548	-0.0189
	561	-0.01235	-0.01052	-0.01055	-0.01096	-0.01179	-0.01224	-0.01149	-0.01137	-0.01201	-0.01259		-66.5602	-52.8704	-50.0093	-49.5239	-50.8116	-48.7434	-44.0503	-40.9458	-39.5058	-37.9199		0.37615	0.35078	0.33081	0.3154	0.30078	0.27812	0.26765	0.25141	0.22959	0.21023		422	-211.278	-285.788	-602.937	-719.194		561	-0.0067	-0.01115	-0.01543	-0.01894
	560.5	-0.01252	-0.01101	-0.01076	-0.01081	-0.0111	-0.01222	-0.01139	-0.01103	-0.01195	-0.01329		-66.818	-54.8525	-50.5577	-48.4615	-47.4351	-48.2807	-43.3054	-39.4262	-38.9719	-39.7368		0.37271	0.34772	0.32792	0.31285	0.29834	0.27589	0.26549	0.24947	0.22771	0.20875		421	-206.704	-279.916	-591.104	-704.435		560.5	-0.00672	-0.0111	-0.01525	-0.01904
	560	-0.01264	-0.01111	-0.01089	-0.01088	-0.01135	-0.01247	-0.01099	-0.01122	-0.01219	-0.01283		-66.8588	-54.8684	-50.6848	-48.3027	-48.0836	-48.8723	-41.4681	-39.768	-39.45	-38.0958		0.36941	0.34465	0.325	0.30999	0.29581	0.27358	0.26331	0.24739	0.22586	0.20723		420	-201.842	-273.677	-578.16	-688.653		560	-0.00662	-0.01123	-0.01524	-0.01908
	559.5	-0.01298	-0.01125	-0.01106	-0.01146	-0.01109	-0.01258	-0.01092	-0.01146	-0.01234	-0.01351		-68.005	-55.047	-51.0037	-50.4384	-46.5694	-48.8286	-40.8112	-40.2597	-39.6043	-39.7782		0.36582	0.3415	0.32205	0.30718	0.29312	0.27099	0.26103	0.24518	0.22402	0.20554		419	-196.696	-266.923	-564.285	-671.693		559.5	-0.0066	-0.01073	-0.01527	-0.01899
	559	-0.01313	-0.01091	-0.01105	-0.01139	-0.01108	-0.01203	-0.01057	-0.01159	-0.01241	-0.01299		-68.1621	-52.8926	-50.5298	-49.6843	-46.104	-46.3171	-39.1828	-40.3869	-39.4557	-37.9508		0.3625	0.33841	0.31914	0.30458	0.29049	0.26877	0.25873	0.2432	0.22203	0.204		418	-191.381	-259.775	-549.344	-653.97		559	-0.00657	-0.01078	-0.01552	-0.01902
	558.5	-0.01325	-0.01078	-0.01125	-0.01138	-0.01088	-0.01254	-0.01055	-0.01112	-0.01189	-0.01299		-68.1757	-51.7862	-50.966	-49.1919	-44.8522	-47.8336	-38.7581	-38.3855	-37.5049	-37.649		0.35916	0.33534	0.31631	0.30174	0.28791	0.2664	0.25651	0.24105	0.2203	0.20234		417	-185.823	-252.333	-533.464	-635.386		558.5	-0.00662	-0.01092	-0.01544	-0.01894
	558	-0.01313	-0.01083	-0.01091	-0.01176	-0.01149	-0.01185	-0.01082	-0.01122	-0.01221	-0.01306		-66.8593	-51.5137	-48.968	-50.3281	-46.9572	-44.8144	-39.3964	-38.3976	-38.1712	-37.5226		0.35555	0.33205	0.31321	0.29875	0.2853	0.26394	0.25425	0.23881	0.21826	0.20064		416	-179.895	-244.49	-516.645	-615.863		558	-0.00669	-0.01079	-0.01559	-0.01912
	557.5	-0.01279	-0.01076	-0.0107	-0.01227	-0.01124	-0.01218	-0.01117	-0.01097	-0.01212	-0.01249		-64.5186	-50.6826	-47.5585	-52.0299	-45.5103	-45.6612	-40.2978	-37.1851	-37.5821	-35.5828		0.35219	0.32889	0.31026	0.29598	0.28265	0.26164	0.25192	0.23672	0.21648	0.19895		415	-173.833	-236.227	-499.103	-595.793		557.5	-0.00688	-0.01041	-0.01581	-0.0191
	557	-0.01275	-0.01075	-0.01056	-0.01267	-0.01102	-0.01207	-0.01184	-0.01041	-0.01182	-0.01157		-63.6261	-50.1274	-46.4715	-53.1692	-44.1787	-44.7529	-42.3295	-34.9716	-36.3025	-32.6707		0.34846	0.32559	0.30725	0.29288	0.27994	0.25894	0.24962	0.23457	0.21445	0.19714		414	-167.498	-227.618	-481.015	-574.784		557	-0.00683	-0.01085	-0.01601	-0.01912
	556.5	-0.01281	-0.01104	-0.01116	-0.0127	-0.01097	-0.01266	-0.01219	-0.01027	-0.012	-0.01165		-63.3039	-50.9924	-48.6614	-52.7831	-43.5786	-46.5176	-43.2094	-34.1952	-36.5182	-32.6286		0.34494	0.32232	0.30431	0.29009	0.27726	0.25659	0.24741	0.23255	0.21244	0.19549		413	-160.914	-218.66	-462.058	-552.918		556.5	-0.00667	-0.01024	-0.01588	-0.01909
	556	-0.0125	-0.01143	-0.01044	-0.01276	-0.0115	-0.01272	-0.01158	-0.01039	-0.01207	-0.01191		-61.1497	-52.266	-45.0447	-52.5062	-45.2314	-46.2993	-40.6484	-34.2964	-36.39	-33.0481		0.34148	0.3192	0.30116	0.28722	0.27467	0.25415	0.24507	0.23046	0.21057	0.19369		412	-154.236	-209.415	-442.378	-530.328		556	-0.00679	-0.01019	-0.01575	-0.01896
	555.5	-0.01315	-0.0112	-0.01047	-0.01262	-0.01095	-0.013	-0.0111	-0.0102	-0.01201	-0.01137		-63.6512	-50.6579	-44.7474	-51.3828	-42.6511	-46.8835	-38.6004	-33.3657	-35.8913	-31.2595		0.33784	0.31588	0.29839	0.28431	0.27184	0.25172	0.24278	0.2283	0.20859	0.192		411	-147.501	-200.033	-421.972	-507.254		555.5	-0.00697	-0.01064	-0.01605	-0.01899
	555	-0.01308	-0.01144	-0.01048	-0.013	-0.01077	-0.01316	-0.01046	-0.01012	-0.01174	-0.01042		-62.6405	-51.2233	-44.3221	-52.4237	-41.4874	-46.9736	-36.0449	-32.7761	-34.7472	-28.4002		0.33445	0.31273	0.29531	0.28142	0.26901	0.24927	0.24056	0.22619	0.20655	0.19022		410	-140.328	-190.395	-400.886	-483.509		555	-0.00685	-0.01073	-0.01611	-0.01896
	554.5	-0.0133	-0.01125	-0.01055	-0.01287	-0.0104	-0.01298	-0.01061	-0.01	-0.01127	-0.01053		-63.0265	-49.8429	-44.1697	-51.3636	-39.6877	-45.8829	-36.1985	-32.0858	-33.0337	-28.4096		0.33082	0.3094	0.29239	0.27867	0.26635	0.24683	0.23827	0.22402	0.2047	0.18842		409	-132.962	-180.687	-379.665	-459.062		554.5	-0.007	-0.01031	-0.01609	-0.0189
	554	-0.01337	-0.01128	-0.01073	-0.01286	-0.01064	-0.01287	-0.01051	-0.01022	-0.01101	-0.00987		-62.6873	-49.454	-44.4746	-50.7849	-40.1381	-45.0722	-35.5044	-32.4683	-31.9895	-26.3654		0.32727	0.30619	0.28936	0.27576	0.26348	0.24446	0.23589	0.22188	0.20276	0.1865		408	-125.513	-170.764	-357.919	-434.29		554	-0.00718	-0.01036	-0.01626	-0.01878
	553.5	-0.01357	-0.0112	-0.01023	-0.01294	-0.01059	-0.01218	-0.01101	-0.01006	-0.0108	-0.00962		-62.9563	-48.5805	-41.9715	-50.5905	-39.5368	-42.2119	-36.817	-31.6572	-31.0648	-25.4514		0.32383	0.30295	0.2863	0.27295	0.26074	0.24202	0.23351	0.21963	0.20075	0.18477		407	-117.942	-160.679	-335.706	-408.974		553.5	-0.0072	-0.01021	-0.01638	-0.01867
	553	-0.0131	-0.01114	-0.01002	-0.01298	-0.01065	-0.01187	-0.01126	-0.00947	-0.01072	-0.00946		-60.0956	-47.8104	-40.656	-50.2065	-39.3365	-40.7536	-37.2977	-29.4771	-30.5104	-24.7754		0.32027	0.29967	0.28323	0.27008	0.25795	0.23962	0.23121	0.21738	0.19876	0.1829		406	-110.15	-150.459	-313.205	-383.024		553	-0.00715	-0.01048	-0.01649	-0.01885
	552.5	-0.01267	-0.01183	-0.01024	-0.01272	-0.01074	-0.01219	-0.01119	-0.00911	-0.01089	-0.00923		-57.4634	-50.2105	-41.082	-48.6596	-39.2389	-41.4045	-36.6669	-28.0524	-30.706	-23.9516		0.31666	0.29641	0.27999	0.26712	0.25511	0.2371	0.22873	0.21503	0.19689	0.18112		405	-102.244	-140.04	-290.21	-357.033		552.5	-0.0072	-0.01006	-0.0165	-0.01889
	552	-0.01216	-0.01224	-0.01019	-0.01244	-0.01044	-0.01221	-0.01165	-0.00972	-0.01129	-0.00916		-54.5419	-51.4209	-40.4159	-47.0993	-37.7513	-41.0215	-37.8188	-29.6493	-31.5295	-23.5476		0.31324	0.29329	0.27702	0.26432	0.2525	0.23463	0.22657	0.21292	0.19498	0.17942		404	-94.1987	-129.521	-266.995	-330.857		552	-0.00727	-0.00999	-0.0166	-0.01885
	551.5	-0.01213	-0.01227	-0.01017	-0.01236	-0.01016	-0.01238	-0.01162	-0.00954	-0.01156	-0.00931		-53.7656	-50.9552	-39.901	-46.2848	-36.325	-41.1678	-37.2959	-28.7957	-31.983	-23.6993		0.30949	0.28992	0.27394	0.26138	0.24957	0.23214	0.22411	0.21066	0.19316	0.17764		403	-85.997	-118.962	-243.775	-304.438		551.5	-0.00719	-0.00961	-0.01649	-0.01872
	551	-0.01197	-0.01201	-0.01067	-0.01187	-0.00978	-0.01256	-0.01199	-0.00989	-0.01185	-0.00891		-52.4298	-49.2657	-41.3715	-43.8974	-34.56	-41.2999	-38.0654	-29.5147	-32.4452	-22.4477		0.3057	0.28642	0.27081	0.25829	0.2468	0.22953	0.22161	0.20834	0.19115	0.17582		402	-77.9994	-108.446	-220.498	-277.969		551	-0.0071	-0.00989	-0.01639	-0.01873
	550.5	-0.01192	-0.01237	-0.01073	-0.01127	-0.01036	-0.01255	-0.01156	-0.01056	-0.01119	-0.00974		-51.6044	-50.1534	-41.1115	-41.2376	-36.212	-40.8132	-36.2834	-31.1554	-30.3004	-24.279		0.30216	0.283	0.26755	0.2554	0.24396	0.22703	0.21909	0.20592	0.18901	0.17401		401	-70.1556	-97.6543	-197.192	-251.536		550.5	-0.00703	-0.00955	-0.01635	-0.01873
	550	-0.01148	-0.0124	-0.01071	-0.01073	-0.01095	-0.01287	-0.01116	-0.01048	-0.01094	-0.01011		-49.105	-49.6741	-40.5624	-38.7843	-37.8152	-41.3739	-34.6023	-30.5579	-29.3039	-24.9292		0.29858	0.27957	0.26438	0.25245	0.24112	0.22445	0.21647	0.20348	0.18702	0.17221		400	-62.2527	-86.8929	-173.749	-224.975		550	-0.00722	-0.00956	-0.01623	-0.01875
	549.5	-0.01143	-0.01228	-0.01091	-0.01067	-0.01068	-0.01227	-0.01132	-0.01045	-0.01086	-0.01006		-48.2582	-48.5623	-40.8328	-38.1326	-36.4397	-38.9692	-34.7009	-30.1121	-28.7591	-24.5451		0.29487	0.27614	0.26126	0.24939	0.23819	0.2218	0.21394	0.20123	0.18485	0.17037		399	-54.2977	-76.295	-150.618	-198.565		549.5	-0.00724	-0.0098	-0.01648	-0.01885
	549	-0.01092	-0.01213	-0.01139	-0.01099	-0.01179	-0.0122	-0.01102	-0.01056	-0.01104	-0.00996		-45.5613	-47.3501	-42.0851	-38.7797	-39.7376	-38.3135	-33.3479	-30.0594	-28.9062	-24.0436		0.2913	0.27256	0.25803	0.24641	0.23529	0.2192	0.21127	0.19881	0.18275	0.16856		398	-46.438	-65.8155	-127.581	-172.506		549	-0.00722	-0.00995	-0.01644	-0.0189
	548.5	-0.01063	-0.01189	-0.01116	-0.01119	-0.01173	-0.01191	-0.0118	-0.0105	-0.01123	-0.00994		-43.7338	-45.8049	-40.7082	-38.9788	-39.0247	-36.9187	-35.2707	-29.5251	-29.0423	-23.7221		0.28733	0.26897	0.25465	0.24326	0.23224	0.21648	0.20866	0.19628	0.18052	0.16667		397	-38.7168	-55.3955	-104.789	-146.651		548.5	-0.00729	-0.00987	-0.01655	-0.01887
	548	-0.01063	-0.01165	-0.01122	-0.0109	-0.01195	-0.01169	-0.01222	-0.01037	-0.01166	-0.00986		-43.1874	-44.3029	-40.392	-37.5168	-39.2612	-35.825	-36.0566	-28.8067	-29.7768	-23.2732		0.28356	0.26546	0.25137	0.2402	0.2294	0.21386	0.20606	0.19385	0.17831	0.16478		396	-31.1138	-45.3039	-82.6357	-121.107		548	-0.00737	-0.01012	-0.01656	-0.01881
	547.5	-0.01058	-0.01178	-0.01097	-0.01102	-0.01238	-0.01176	-0.01225	-0.01046	-0.01203	-0.01014		-42.3834	-44.2143	-38.9886	-37.4129	-40.1764	-35.5771	-35.7179	-28.6654	-30.3764	-23.6927		0.27976	0.26196	0.24812	0.23705	0.22659	0.21124	0.20356	0.19137	0.17626	0.16309		395	-23.4996	-35.3526	-60.8181	-95.9273		547.5	-0.00723	-0.01034	-0.01651	-0.01864
	547	-0.01008	-0.01132	-0.01067	-0.01099	-0.01163	-0.01245	-0.01218	-0.01017	-0.01205	-0.01043		-39.8454	-41.9234	-37.4418	-36.827	-37.2479	-37.1854	-35.0566	-27.5215	-30.0631	-24.0952		0.27604	0.25851	0.24492	0.23398	0.22368	0.20851	0.201	0.18899	0.17418	0.16125		394	-15.9465	-25.4378	-39.4977	-71.2306		547	-0.00728	-0.01029	-0.01669	-0.01863
	546.5	-0.01049	-0.01222	-0.01098	-0.01053	-0.0123	-0.01257	-0.01226	-0.00991	-0.01168	-0.01099		-40.8645	-44.6338	-38.0019	-34.8104	-38.8872	-37.0288	-34.8252	-26.4587	-28.7654	-25.0885		0.27199	0.25493	0.24152	0.23074	0.22067	0.20564	0.19832	0.18648	0.17198	0.1593		393	-8.35334	-15.8191	-18.6543	-46.7838		546.5	-0.00722	-0.01041	-0.01661	-0.01871
	546	-0.01088	-0.01197	-0.01066	-0.01077	-0.0127	-0.01298	-0.01227	-0.00993	-0.01169	-0.01083		-41.7911	-43.1211	-36.4114	-35.1266	-39.6236	-37.729	-34.3979	-26.19	-28.4497	-24.405		0.26823	0.2515	0.23837	0.22769	0.21783	0.20298	0.19578	0.1841	0.16988	0.15738		392	-1.03225	-6.37163	1.79572	-22.5011		546	-0.00729	-0.01068	-0.0166	-0.01879
	545.5	-0.01104	-0.01152	-0.01053	-0.01105	-0.01302	-0.01265	-0.01201	-0.00935	-0.01225	-0.0111		-41.8161	-40.9197	-35.454	-35.5547	-40.062	-36.2936	-33.2262	-24.331	-29.4318	-24.7184		0.26447	0.24801	0.2351	0.22459	0.21486	0.20035	0.19311	0.18177	0.16774	0.15551		391	6.11834	2.97439	21.8681	1.16232		545.5	-0.00718	-0.01043	-0.01692	-0.01888
	545	-0.0109	-0.012	-0.01017	-0.01102	-0.01254	-0.0125	-0.01138	-0.00927	-0.01193	-0.01139		-40.6931	-42.0362	-33.774	-34.9742	-38.097	-35.3755	-31.0538	-23.8152	-28.2891	-25.044		0.26063	0.24457	0.23178	0.22156	0.21207	0.19764	0.19053	0.17942	0.1656	0.15354		390	13.2019	12.1794	41.4925	24.4218		545	-0.00713	-0.01042	-0.01687	-0.01893
	544.5	-0.0112	-0.01165	-0.00966	-0.01093	-0.01204	-0.01227	-0.01103	-0.00942	-0.01208	-0.01192		-41.24	-40.2636	-31.6287	-34.2195	-36.072	-34.2733	-29.7037	-23.8897	-28.2565	-25.8867		0.25698	0.24123	0.22854	0.21863	0.2092	0.19499	0.18794	0.17705	0.16335	0.15164		389	19.9214	21.1418	60.5421	46.9267		544.5	-0.00722	-0.01085	-0.01689	-0.0189
	544	-0.01135	-0.0114	-0.00972	-0.01131	-0.01172	-0.01195	-0.01046	-0.00963	-0.0125	-0.01142		-41.1612	-38.8432	-31.3961	-34.9192	-34.6297	-32.8999	-27.7821	-24.1142	-28.8863	-24.5046		0.25318	0.23786	0.2254	0.21553	0.20627	0.19228	0.18541	0.17473	0.16131	0.14977		388	26.4174	29.8529	79.0497	68.9344		544	-0.00734	-0.01091	-0.01683	-0.01884
	543.5	-0.01184	-0.01102	-0.00977	-0.01127	-0.01167	-0.01142	-0.01038	-0.00996	-0.01308	-0.01148		-42.2874	-37.037	-31.0782	-34.2814	-33.9979	-31.0134	-27.199	-24.6157	-29.8365	-24.3188		0.24935	0.23454	0.22204	0.21245	0.20339	0.18964	0.18285	0.17253	0.15923	0.14793		387	32.6679	38.3804	96.9395	90.451		543.5	-0.00712	-0.01125	-0.01697	-0.01898
	543	-0.01167	-0.01093	-0.00991	-0.01187	-0.01169	-0.01163	-0.01016	-0.00988	-0.01271	-0.01111		-41.0456	-36.1467	-31.0554	-35.5979	-33.5605	-31.1523	-26.2435	-24.0663	-28.6005	-23.2479		0.24559	0.23098	0.21875	0.20934	0.20047	0.18693	0.18026	0.17001	0.15715	0.14606		386	38.7588	46.6673	114.05	111.379		543	-0.0072	-0.01153	-0.01686	-0.01903
	542.5	-0.01192	-0.01149	-0.00944	-0.01148	-0.01098	-0.0111	-0.01082	-0.01012	-0.01258	-0.01153		-41.2678	-37.4649	-29.1303	-33.9183	-31.0727	-29.2979	-27.55	-24.3167	-27.9472	-23.8161		0.24176	0.22754	0.21544	0.2063	0.19754	0.18423	0.17776	0.16775	0.15511	0.14415		385	44.5926	54.6439	130.432	131.548		542.5	-0.00721	-0.01142	-0.01674	-0.01904
	542	-0.01199	-0.01198	-0.00973	-0.01077	-0.011	-0.01035	-0.01069	-0.00991	-0.0126	-0.01208		-40.8638	-38.4358	-29.5645	-31.3405	-30.676	-26.903	-26.8214	-23.4907	-27.6359	-24.6206		0.23801	0.22408	0.21221	0.20308	0.19465	0.18154	0.17521	0.16542	0.15308	0.14229		384	50.1469	62.1868	146.361	150.575		542	-0.00707	-0.01127	-0.01627	-0.01913
	541.5	-0.01209	-0.01189	-0.00963	-0.01063	-0.01158	-0.01037	-0.01008	-0.01027	-0.01303	-0.01239		-40.58	-37.551	-28.8258	-30.4763	-31.8108	-26.5512	-24.9402	-23.9843	-28.1994	-24.9224		0.23429	0.22049	0.20901	0.2001	0.19177	0.17882	0.17267	0.1631	0.15104	0.14038		383	55.4972	69.4833	161.61	168.639		541.5	-0.00696	-0.01117	-0.0162	-0.01917
	541	-0.01228	-0.01194	-0.0097	-0.01107	-0.01114	-0.01035	-0.00975	-0.00993	-0.01267	-0.01276		-40.6024	-37.1429	-28.6297	-31.2713	-30.1455	-26.1212	-23.7812	-22.8869	-27.0421	-25.3249		0.23075	0.21724	0.206	0.1972	0.18891	0.17627	0.17026	0.16091	0.14903	0.13854		382	60.5262	76.4204	176	186.114		541	-0.00687	-0.01111	-0.01594	-0.01938
	540.5	-0.01299	-0.01185	-0.01053	-0.01138	-0.01159	-0.01045	-0.01014	-0.01024	-0.0128	-0.01222		-42.2249	-36.2622	-30.5807	-31.6462	-30.8864	-25.9821	-24.3616	-23.2567	-26.9419	-23.905		0.22697	0.21363	0.20273	0.1941	0.18599	0.17363	0.16766	0.15858	0.14693	0.13659		381	65.3381	83.1303	189.541	202.823		540.5	-0.00672	-0.01185	-0.01618	-0.01953
	540	-0.01293	-0.01162	-0.01056	-0.01129	-0.01142	-0.01074	-0.00968	-0.01011	-0.01361	-0.012		-41.3206	-34.9998	-30.1789	-30.8901	-29.9534	-26.3047	-22.9005	-22.6226	-28.2398	-23.1412		0.22316	0.21019	0.19958	0.19099	0.18306	0.17097	0.16511	0.15628	0.14485	0.13468		380	70.0204	89.4253	202.029	218.641		540	-0.00667	-0.01217	-0.01621	-0.01956
	539.5	-0.01291	-0.01154	-0.011	-0.01139	-0.01081	-0.01062	-0.01015	-0.01035	-0.01306	-0.0121		-40.5671	-34.1549	-30.9259	-30.6508	-27.8987	-25.5937	-23.6233	-22.8374	-26.7015	-23.0055		0.21945	0.20664	0.19629	0.1879	0.18011	0.16827	0.16249	0.15399	0.14275	0.13276		379	74.4183	95.5361	213.941	233.389		539.5	-0.00685	-0.01175	-0.01629	-0.01955
	539	-0.01282	-0.0112	-0.01097	-0.01125	-0.01072	-0.01047	-0.0109	-0.01054	-0.01296	-0.01208		-39.6288	-32.6134	-30.3568	-29.8059	-27.2509	-24.8495	-25.0087	-22.9301	-26.1313	-22.6535		0.21586	0.20332	0.1932	0.185	0.1774	0.16573	0.16014	0.15183	0.14078	0.13097		378	78.3983	101.304	225.302	246.943		539	-0.00684	-0.01159	-0.01597	-0.01951
	538.5	-0.01243	-0.0106	-0.01088	-0.01104	-0.01068	-0.01086	-0.01125	-0.01092	-0.01235	-0.01175		-37.7855	-30.3563	-29.6206	-28.7652	-26.6916	-25.374	-25.3923	-23.3865	-24.5232	-21.7321		0.21217	0.19985	0.19008	0.18193	0.17449	0.16312	0.15763	0.14954	0.13864	0.12914		377	82.0292	106.44	235.782	259.251		538.5	-0.00709	-0.01184	-0.01626	-0.01956
	538	-0.01256	-0.01059	-0.01191	-0.01109	-0.01154	-0.01073	-0.01148	-0.01041	-0.01269	-0.01148		-37.5291	-29.7727	-31.8754	-28.4128	-28.3675	-24.6611	-25.5154	-21.9625	-24.8124	-20.943		0.20853	0.19636	0.18683	0.17882	0.17155	0.1605	0.15514	0.14727	0.13653	0.12733		376	85.3978	111.08	245.234	270.455		538	-0.00724	-0.01137	-0.0162	-0.01947
	537.5	-0.01245	-0.01135	-0.01117	-0.01128	-0.01195	-0.01054	-0.01194	-0.00966	-0.01211	-0.01167		-36.5032	-31.362	-29.3707	-28.3697	-28.8673	-23.8245	-26.0999	-20.0493	-23.3217	-20.9645		0.20474	0.19288	0.18355	0.17564	0.16864	0.15783	0.15266	0.14493	0.13448	0.12541		375	88.4369	115.298	253.815	280.61		537.5	-0.00705	-0.01105	-0.01646	-0.01951
	537	-0.01237	-0.01175	-0.01156	-0.01121	-0.0117	-0.01096	-0.01249	-0.01037	-0.01234	-0.01132		-35.6033	-31.84	-29.8421	-27.7053	-27.7753	-24.3624	-26.8663	-21.1823	-23.406	-20.0364		0.20096	0.18924	0.18029	0.17254	0.16576	0.15519	0.15017	0.14256	0.1324	0.12352		374	91.0585	119.294	261.31	289.274		537	-0.00719	-0.01077	-0.01659	-0.01955
	536.5	-0.01216	-0.01194	-0.01148	-0.01182	-0.01166	-0.01135	-0.01248	-0.0103	-0.01225	-0.01101		-34.3436	-31.7739	-29.1258	-28.6934	-27.1968	-24.7893	-26.3916	-20.6933	-22.8713	-19.1742		0.19723	0.18573	0.17707	0.16948	0.16285	0.15252	0.14764	0.14025	0.1303	0.12159		373	93.4389	122.626	267.964	296.17		536.5	-0.00722	-0.01086	-0.01653	-0.01944
	536	-0.01199	-0.01186	-0.01175	-0.0111	-0.01186	-0.01157	-0.01265	-0.01016	-0.01266	-0.01108		-33.2528	-31.0016	-29.2679	-26.4814	-27.198	-24.838	-26.3206	-20.082	-23.253	-19.0135		0.19358	0.18242	0.17386	0.16651	0.16005	0.1499	0.14522	0.13796	0.12819	0.11977		372	95.3322	125.389	273.612	300.897		536	-0.00729	-0.01075	-0.01658	-0.01953
	535.5	-0.0121	-0.01125	-0.01174	-0.01132	-0.01226	-0.01231	-0.01212	-0.00982	-0.01198	-0.01099		-32.9283	-28.8492	-28.7082	-26.5286	-27.601	-25.9797	-24.7875	-19.0748	-21.6312	-18.563		0.18996	0.17903	0.17068	0.16355	0.15723	0.14737	0.14278	0.13556	0.12608	0.11789		371	96.5148	127.614	278.234	303.117		535.5	-0.00738	-0.01126	-0.01668	-0.01944
	535	-0.0118	-0.01155	-0.01188	-0.01192	-0.01172	-0.01269	-0.01194	-0.00995	-0.01139	-0.01118		-31.4756	-29.0748	-28.5031	-27.4101	-25.9146	-26.3159	-24.0018	-18.9776	-20.2383	-18.5682		0.1863	0.17574	0.16751	0.16056	0.15443	0.14477	0.14034	0.13318	0.12408	0.116		370	97.3155	129.084	281.37	302.065		535	-0.00737	-0.01108	-0.017	-0.01947
	534.5	-0.01123	-0.01182	-0.0118	-0.0114	-0.01275	-0.01236	-0.01207	-0.00982	-0.012	-0.0105		-29.3597	-29.163	-27.7442	-25.7069	-27.6611	-25.151	-23.8297	-18.3963	-20.957	-17.1766		0.18254	0.17226	0.1642	0.15746	0.15151	0.1421	0.13779	0.13084	0.12189	0.11415		369	97.1419	130.104	283.063	297.061		534.5	-0.00756	-0.01129	-0.01743	-0.0195
	534	-0.0105	-0.01215	-0.01135	-0.01223	-0.01319	-0.01221	-0.01194	-0.0099	-0.01128	-0.01009		-26.916	-29.4168	-26.1937	-27.0664	-28.1106	-24.4145	-23.1593	-18.2183	-19.3809	-16.241		0.179	0.16903	0.16105	0.15455	0.14875	0.13954	0.13536	0.12852	0.11993	0.11234		368	96.1386	130.732	283.429	286.637		534	-0.00796	-0.01142	-0.01736	-0.01951
	533.5	-0.01057	-0.0121	-0.01099	-0.01183	-0.01331	-0.01205	-0.01197	-0.01041	-0.01108	-0.01044		-26.5694	-28.7229	-24.8667	-25.7153	-27.8409	-23.6597	-22.7953	-18.8245	-18.7195	-16.5349		0.17545	0.16574	0.15792	0.1517	0.14602	0.13702	0.13297	0.12627	0.11796	0.11055		367	93.8479	130.44	282.579	269.835		533.5	-0.00814	-0.01051	-0.01708	-0.01935
	533	-0.01092	-0.0118	-0.01143	-0.01191	-0.01368	-0.01223	-0.01217	-0.01074	-0.01209	-0.00985		-26.9025	-27.463	-25.3532	-25.3917	-28.0897	-23.5783	-22.7734	-19.0941	-20.0818	-15.3449		0.17196	0.1625	0.15491	0.14886	0.14332	0.13457	0.13064	0.12411	0.11597	0.10879		366	89.9335	128.804	278.458	246.869		533	-0.0082	-0.01072	-0.01736	-0.01934
	532.5	-0.01072	-0.0121	-0.01077	-0.01177	-0.01431	-0.01236	-0.01196	-0.01147	-0.0125	-0.00937		-25.8362	-27.566	-23.4064	-24.5824	-28.7778	-23.3632	-21.9449	-20.0015	-20.3904	-14.3349		0.16821	0.15909	0.15168	0.14582	0.14043	0.13196	0.12813	0.12174	0.11388	0.10686		365	84.9051	126.65	271.113	218.584		532.5	-0.008	-0.01133	-0.01735	-0.01957
	532	-0.01138	-0.01278	-0.01051	-0.01131	-0.01375	-0.01206	-0.0111	-0.01124	-0.01233	-0.00984		-26.8493	-28.5359	-22.3738	-23.1627	-27.129	-22.3834	-20.0074	-19.2408	-19.7726	-14.8179		0.16478	0.15587	0.14866	0.14292	0.13778	0.12956	0.12582	0.11955	0.11196	0.10514		364	78.1131	123.128	257.385	186.952		532	-0.008	-0.01151	-0.01738	-0.01934
	531.5	-0.01135	-0.01287	-0.01035	-0.01203	-0.01387	-0.01269	-0.01108	-0.01141	-0.0125	-0.00973		-26.2328	-28.1356	-21.5993	-24.1501	-26.8401	-23.0947	-19.5859	-19.1919	-19.7206	-14.41		0.1613	0.15266	0.14569	0.14014	0.13514	0.1271	0.12345	0.11738	0.11011	0.10335		363	69.8007	116.721	235.858	153.863		531.5	-0.0079	-0.01222	-0.01687	-0.01949
	531	-0.01172	-0.01217	-0.01128	-0.01194	-0.01392	-0.01224	-0.01045	-0.01187	-0.01305	-0.01021		-26.5068	-26.0742	-23.0604	-23.4945	-26.4292	-21.868	-18.1357	-19.601	-20.2298	-14.8525		0.15789	0.14954	0.14275	0.13739	0.13255	0.12474	0.12111	0.11532	0.10825	0.10161		362	59.2866	107.196	207.644	120.991		531	-0.00812	-0.01252	-0.01694	-0.01968
	530.5	-0.01136	-0.01171	-0.01188	-0.01137	-0.01381	-0.01215	-0.0106	-0.01127	-0.01248	-0.01031		-25.1458	-24.57	-23.8106	-21.9408	-25.7086	-21.3071	-18.0446	-18.2873	-19.0036	-14.7521		0.15457	0.14645	0.13991	0.13474	0.12996	0.12239	0.11882	0.11326	0.10633	0.0999		361	48.8789	94.4194	177.683	90.0914		530.5	-0.00837	-0.01235	-0.01676	-0.01975
	530	-0.01123	-0.01145	-0.0121	-0.0107	-0.01358	-0.01211	-0.01089	-0.0108	-0.01219	-0.01088		-24.3501	-23.5468	-23.7939	-20.2471	-24.8039	-20.8453	-18.2057	-17.2207	-18.2546	-15.3188		0.15143	0.14354	0.13725	0.13216	0.12755	0.12014	0.11673	0.11135	0.10459	0.09829		360	37.8724	80.3291	145.685	62.9461		530	-0.00827	-0.01232	-0.01675	-0.01972
	529.5	-0.01163	-0.01135	-0.01233	-0.0107	-0.01305	-0.0116	-0.01148	-0.01081	-0.01219	-0.01114		-24.6585	-22.8411	-23.7477	-19.8412	-23.3657	-19.586	-18.8348	-16.9364	-17.9463	-15.4222		0.14808	0.1405	0.13443	0.12946	0.12497	0.11787	0.11457	0.10933	0.10276	0.09663		359	28.8776	66.5501	112.772	41.156		529.5	-0.00834	-0.01173	-0.01683	-0.01964
	529	-0.01173	-0.0121	-0.01222	-0.01057	-0.01241	-0.01184	-0.01151	-0.0114	-0.01199	-0.01086		-24.3379	-23.8328	-23.0513	-19.1957	-21.7605	-19.593	-18.5162	-17.5243	-17.3218	-14.7818		0.14481	0.13746	0.13166	0.12682	0.12246	0.11557	0.11234	0.1073	0.10089	0.095		358	20.9192	52.8637	81.1243	24.7906		529	-0.00832	-0.01143	-0.01681	-0.01961
	528.5	-0.01125	-0.01197	-0.01232	-0.01044	-0.01195	-0.01139	-0.01201	-0.01103	-0.01229	-0.01061		-22.8266	-23.0597	-22.7459	-18.564	-20.5444	-18.4914	-18.9493	-16.6461	-17.4432	-14.1934		0.14161	0.13448	0.12887	0.12419	0.11999	0.11331	0.1102	0.10538	0.09912	0.09341		357	14.1163	38.5269	51.8479	13.9596		528.5	-0.00842	-0.0121	-0.01679	-0.01969
	528	-0.01142	-0.01152	-0.01327	-0.01034	-0.01182	-0.01182	-0.01166	-0.01115	-0.01231	-0.01184		-22.6427	-21.6989	-23.9766	-18.0157	-19.9113	-18.8136	-18.0384	-16.5152	-17.164	-15.5651		0.13846	0.1315	0.12615	0.12163	0.11756	0.11112	0.10803	0.10341	0.09734	0.09178		356	8.7813	26.2664	29.0244	7.35999		528	-0.00862	-0.01221	-0.01721	-0.01975
	527.5	-0.01177	-0.01166	-0.01333	-0.01027	-0.01176	-0.01218	-0.01278	-0.01122	-0.01214	-0.01192		-22.8012	-21.4884	-23.5666	-17.5279	-19.4098	-19.0047	-19.3914	-16.3117	-16.6178	-15.3945		0.13524	0.12864	0.12345	0.1191	0.11519	0.10891	0.10594	0.10151	0.09557	0.09015		355	5.87041	18.1288	14.5668	3.50909		527.5	-0.00855	-0.01175	-0.01696	-0.01967
	527	-0.01226	-0.01163	-0.01334	-0.00995	-0.01149	-0.01231	-0.01252	-0.01159	-0.01214	-0.0121		-23.2318	-20.9716	-23.0942	-16.6378	-18.5892	-18.8578	-18.6445	-16.5634	-16.3274	-15.376		0.13229	0.12592	0.12091	0.11671	0.11296	0.10692	0.10398	0.09981	0.09392	0.0887		354	4.21049	14.5625	6.67099	1.75015		527	-0.00826	-0.01193	-0.01691	-0.01991
	526.5	-0.01173	-0.01224	-0.01263	-0.00997	-0.0105	-0.01129	-0.01226	-0.01194	-0.01199	-0.01312		-21.719	-21.5851	-21.3915	-16.315	-16.6406	-16.9353	-17.8969	-16.743	-15.8261	-16.3768		0.12922	0.12311	0.11826	0.11424	0.1106	0.10475	0.10193	0.09786	0.09214	0.08714		353	3.33987	12.6816	5.2662	1.16354		526.5	-0.00826	-0.0121	-0.01704	-0.02006
	526	-0.01135	-0.01199	-0.01246	-0.0104	-0.00966	-0.01215	-0.01166	-0.01084	-0.01226	-0.0139		-20.5049	-20.6461	-20.619	-16.6386	-14.9849	-17.8484	-16.6714	-14.899	-15.8825	-17.0467		0.12611	0.1202	0.11555	0.11172	0.10826	0.10253	0.09982	0.09598	0.09044	0.0856		352	3.2103	12.9266	6.03772	0.77002		526	-0.0086	-0.01217	-0.01693	-0.01986
	525.5	-0.01167	-0.01143	-0.01342	-0.01051	-0.00987	-0.01269	-0.01201	-0.01083	-0.01162	-0.01315		-20.5994	-19.2451	-21.7164	-16.4709	-14.981	-18.2608	-16.8364	-14.605	-14.7792	-15.8411		0.12323	0.11752	0.11301	0.10936	0.10597	0.10049	0.09783	0.09417	0.08882	0.0841		351	3.374	13.8481	10.7596	0.26126		525.5	-0.00882	-0.0124	-0.01698	-0.02014
	525	-0.01181	-0.01137	-0.01356	-0.01054	-0.00977	-0.01219	-0.01286	-0.01094	-0.01225	-0.01404		-20.3485	-18.6974	-21.4726	-16.1621	-14.5227	-17.1946	-17.6707	-14.4855	-15.3129	-16.6122		0.12032	0.11485	0.11055	0.10702	0.10376	0.09844	0.09592	0.09244	0.08723	0.08262		350	3.79637	13.5965	15.6098	0.43314		525	-0.00868	-0.01145	-0.0174	-0.02011
	524.5	-0.01127	-0.01191	-0.01284	-0.01003	-0.01026	-0.01184	-0.01386	-0.01093	-0.01245	-0.01438		-18.9656	-19.1324	-19.8758	-15.0341	-14.9332	-16.3564	-18.6809	-14.1854	-15.2637	-16.7297		0.11748	0.11215	0.10807	0.10467	0.10158	0.09647	0.09407	0.09064	0.08556	0.08121		349	4.10876	13.4684	18.4195	0.81513		524.5	-0.00875	-0.01164	-0.01748	-0.02039
	524	-0.01107	-0.01165	-0.01233	-0.01073	-0.01067	-0.01255	-0.0133	-0.01105	-0.01241	-0.0139		-18.1862	-18.2847	-18.6438	-15.726	-15.2056	-16.9783	-17.5837	-14.06	-14.9247	-15.8855		0.11467	0.1096	0.1056	0.10237	0.09946	0.09448	0.09232	0.08886	0.08394	0.07977		348	3.38574	14.907	19.3179	0.77524		524	-0.00872	-0.01183	-0.0176	-0.02059
	523.5	-0.01137	-0.01183	-0.01183	-0.01142	-0.01075	-0.01212	-0.01261	-0.01053	-0.01283	-0.01344		-18.2009	-18.1316	-17.4704	-16.3582	-14.975	-16.0573	-16.3239	-13.1221	-15.1243	-15.0855		0.11174	0.10697	0.10314	0.1	0.09721	0.09253	0.09038	0.08703	0.08233	0.07835		347	0.97076	12.3349	17.8799	0.68695		523.5	-0.00869	-0.01194	-0.01718	-0.02084
	523	-0.01027	-0.01103	-0.01166	-0.01208	-0.01089	-0.01252	-0.01288	-0.0103	-0.01243	-0.01334		-16.045	-16.5005	-16.8349	-16.9176	-14.8369	-16.2455	-16.335	-12.592	-14.3826	-14.7192		0.10906	0.10447	0.10077	0.09777	0.09515	0.09062	0.08855	0.08538	0.08079	0.07701		346	-0.06697	5.99803	16.8521	0.38861		523	-0.00879	-0.01191	-0.01715	-0.02065
	522.5	-0.01069	-0.01131	-0.01218	-0.01264	-0.01129	-0.01215	-0.01312	-0.01091	-0.01285	-0.01495		-16.2782	-16.5114	-17.1595	-17.2808	-15.054	-15.4229	-16.2972	-13.0754	-14.5916	-16.1838		0.10627	0.10188	0.09836	0.09545	0.09306	0.08864	0.08674	0.08367	0.07929	0.07559		345	0.00674	2.82171	14.5298	0.1091		522.5	-0.00876	-0.01193	-0.01741	-0.02067
	522	-0.0111	-0.01096	-0.01216	-0.01263	-0.01147	-0.01266	-0.01354	-0.01168	-0.01286	-0.01547		-16.493	-15.6157	-16.7407	-16.8878	-14.9615	-15.7426	-16.4789	-13.7184	-14.3254	-16.4538		0.10372	0.09951	0.0961	0.09335	0.09103	0.08684	0.08499	0.08203	0.07776	0.07426		344	-0.35082	1.54343	9.66638	-0.23904		522	-0.00879	-0.01152	-0.01757	-0.02092
	521.5	-0.0111	-0.01114	-0.01141	-0.01315	-0.01197	-0.01405	-0.01443	-0.01203	-0.01313	-0.01548		-16.0627	-15.4915	-15.3208	-17.1653	-15.2422	-17.093	-17.2059	-13.8497	-14.3384	-16.1634		0.10102	0.09708	0.09372	0.09112	0.08889	0.08492	0.08323	0.08037	0.07624	0.07289		343	-1.27409	0.16744	4.14969	-0.41003		521.5	-0.00887	-0.01045	-0.0171	-0.02105
	521	-0.0116	-0.01111	-0.01199	-0.01323	-0.01062	-0.01401	-0.01444	-0.0122	-0.013	-0.01473		-16.3745	-15.064	-15.712	-16.874	-13.2254	-16.6924	-16.8751	-13.7668	-13.9365	-15.1237		0.09857	0.09469	0.09151	0.08905	0.08695	0.08318	0.0816	0.07881	0.07484	0.07166		342	-3.40884	0.96378	-0.1716	-0.95947		521	-0.00868	-0.01062	-0.01722	-0.02118
	520.5	-0.01089	-0.01065	-0.01138	-0.01377	-0.01081	-0.01331	-0.01386	-0.01233	-0.01281	-0.01503		-14.9759	-14.077	-14.5512	-17.1479	-13.1396	-15.5076	-15.8625	-13.6305	-13.4569	-15.1557		0.09601	0.0923	0.08928	0.08691	0.0849	0.08133	0.07988	0.07717	0.07335	0.07038		341	-5.07481	1.32546	-1.81564	-1.60889		520.5	-0.00892	-0.01059	-0.01667	-0.02121
	520	-0.01111	-0.00996	-0.01212	-0.01378	-0.01173	-0.01417	-0.01384	-0.01294	-0.01275	-0.01488		-14.9045	-12.8347	-15.1421	-16.7624	-13.9477	-16.1549	-15.5201	-14.0216	-13.168	-14.7536		0.09362	0.08997	0.08719	0.08491	0.08298	0.07961	0.07828	0.07566	0.07209	0.0692		340	-4.86863	2.37209	-1.27246	-1.86774		520	-0.00892	-0.01065	-0.01687	-0.021
	519.5	-0.01135	-0.01092	-0.01193	-0.01368	-0.01275	-0.01466	-0.01453	-0.01352	-0.01277	-0.01384		-14.8322	-13.7416	-14.5477	-16.249	-14.8105	-16.3708	-15.9688	-14.3725	-12.9461	-13.5031		0.09127	0.08782	0.08512	0.08295	0.08112	0.07795	0.07671	0.07422	0.07078	0.0681		339	-4.01553	1.60642	0.40994	-1.73682		519.5	-0.009	-0.01066	-0.01695	-0.02101
	519	-0.01065	-0.01086	-0.01167	-0.01371	-0.01238	-0.01436	-0.01478	-0.01341	-0.01354	-0.01408		-13.5617	-13.3059	-13.8835	-15.9219	-14.0752	-15.6865	-15.9222	-13.9856	-13.4695	-13.4897		0.08891	0.08558	0.08308	0.08105	0.07936	0.07626	0.07519	0.0728	0.06946	0.06689		338	-3.26221	3.62915	2.18774	-1.41354		519	-0.00897	-0.01003	-0.01657	-0.02121
	518.5	-0.01117	-0.01081	-0.01093	-0.01417	-0.01289	-0.01432	-0.01462	-0.01326	-0.01258	-0.01328		-13.8564	-12.9264	-12.6926	-16.072	-14.3327	-15.3041	-15.4336	-13.5451	-12.2881	-12.5138		0.08663	0.0835	0.08106	0.07918	0.07762	0.07464	0.07369	0.07132	0.0682	0.06577		337	-4.84028	7.02514	2.08139	-1.22104		518.5	-0.00943	-0.0104	-0.01656	-0.0215
	518	-0.0119	-0.01054	-0.01089	-0.01429	-0.01216	-0.01462	-0.01394	-0.01348	-0.01299	-0.01192		-14.3801	-12.2928	-12.3467	-15.8369	-13.2181	-15.2969	-14.41	-13.494	-12.4632	-11.0398		0.08434	0.08146	0.07917	0.07737	0.07586	0.07304	0.07215	0.06991	0.06701	0.06468		336	-4.95813	7.24274	2.9993	-1.01773		518	-0.00937	-0.01016	-0.01649	-0.02108
	517.5	-0.01132	-0.01014	-0.01136	-0.0143	-0.01178	-0.01351	-0.01491	-0.01379	-0.01375	-0.01209		-13.3403	-11.5607	-12.6025	-15.51	-12.5416	-13.8555	-15.1068	-13.5661	-12.9821	-11.0196		0.08225	0.07956	0.07743	0.07573	0.0743	0.0716	0.07072	0.06867	0.06592	0.06366		335	-4.72227	8.56866	4.68872	-0.64209		517.5	-0.00909	-0.01005	-0.01633	-0.02091
	517	-0.01156	-0.00968	-0.01151	-0.01401	-0.01144	-0.01381	-0.01521	-0.01477	-0.01415	-0.01208		-13.2746	-10.7585	-12.4608	-14.849	-11.9094	-13.8659	-15.1026	-14.2634	-13.113	-10.8385		0.08014	0.07761	0.07558	0.07398	0.07266	0.0701	0.06932	0.06743	0.06471	0.06262		334	-3.56761	9.91009	5.11288	0.07007		517	-0.00911	-0.01057	-0.01659	-0.02063
	516.5	-0.01117	-0.01018	-0.01163	-0.01386	-0.01288	-0.01254	-0.01602	-0.01522	-0.01515	-0.01228		-12.5062	-11.047	-12.3113	-14.377	-13.1257	-12.3586	-15.6018	-14.4317	-13.8044	-10.8433		0.07817	0.07578	0.0739	0.07242	0.07114	0.06878	0.06797	0.0662	0.06361	0.06166		333	-2.38946	10.9414	6.12424	0.70056		516.5	-0.00914	-0.01094	-0.01669	-0.02095
	516	-0.01096	-0.00964	-0.01108	-0.01439	-0.01268	-0.01237	-0.01587	-0.01488	-0.01582	-0.0121		-11.9669	-10.2267	-11.4609	-14.607	-12.655	-11.9462	-15.162	-13.8769	-14.1855	-10.5208		0.0762	0.07403	0.07223	0.07089	0.06965	0.06743	0.06669	0.06511	0.0626	0.06072		332	-1.06897	12.2291	6.66666	1.46622		516	-0.0091	-0.01119	-0.01707	-0.02106
	515.5	-0.01131	-0.00949	-0.01084	-0.01408	-0.01349	-0.01269	-0.01595	-0.01419	-0.01548	-0.01197		-12.0263	-9.81804	-10.9449	-13.9778	-13.1803	-12.0147	-14.9433	-12.9994	-13.6454	-10.2483		0.07421	0.07219	0.0705	0.06931	0.06819	0.06607	0.0654	0.06394	0.06152	0.05978		331	-0.53832	13.4894	6.23758	1.75928		515.5	-0.00936	-0.01261	-0.01669	-0.02132
	515	-0.01128	-0.00819	-0.01084	-0.01411	-0.01242	-0.01152	-0.01606	-0.01294	-0.01464	-0.01141		-11.681	-8.26532	-10.7056	-13.7104	-11.888	-10.6923	-14.7643	-11.6422	-12.6961	-9.63442		0.07232	0.07048	0.06897	0.06785	0.06683	0.06478	0.06419	0.06283	0.06056	0.05893		330	-0.47702	15.4412	4.48874	2.1893		515	-0.00948	-0.01296	-0.01711	-0.02133
	514.5	-0.01261	-0.00873	-0.0105	-0.01393	-0.01309	-0.01023	-0.01633	-0.01242	-0.01456	-0.01258		-12.7275	-8.59285	-10.1351	-13.2392	-12.2692	-9.30186	-14.7261	-10.9818	-12.4252	-10.4606		0.07044	0.06875	0.06737	0.06636	0.06542	0.06345	0.06296	0.06172	0.05958	0.05804		329	-0.03819	17.3776	6.00262	2.39856		514.5	-0.00942	-0.01248	-0.01686	-0.02118
	514	-0.0129	-0.00857	-0.01052	-0.01303	-0.01355	-0.00991	-0.01624	-0.01219	-0.01556	-0.01274		-12.6772	-8.23547	-9.91843	-12.0996	-12.4283	-8.83366	-14.3569	-10.5845	-13.0683	-10.4336		0.06863	0.06706	0.06584	0.06484	0.06403	0.0622	0.06173	0.0606	0.05865	0.05718		328	0.17093	20.3204	8.81342	2.57407		514	-0.0098	-0.01179	-0.01699	-0.02143
	513.5	-0.01202	-0.00895	-0.0107	-0.01325	-0.01378	-0.00997	-0.0175	-0.01235	-0.01562	-0.0132		-11.5016	-8.39	-9.85489	-12.0413	-12.3805	-8.71466	-15.1803	-10.536	-12.9257	-10.6475		0.06682	0.06543	0.06432	0.06343	0.06271	0.06104	0.06056	0.05955	0.05775	0.0563		327	0.97245	22.9938	10.3464	2.8851		513.5	-0.01029	-0.01249	-0.01691	-0.02175
	513	-0.01214	-0.0084	-0.01061	-0.01353	-0.01459	-0.00887	-0.01641	-0.01192	-0.01587	-0.01373		-11.3171	-7.68302	-9.5394	-12.0215	-12.8453	-7.60351	-13.972	-9.9993	-12.9185	-10.9095		0.0651	0.06387	0.0628	0.06203	0.06146	0.05987	0.05944	0.05857	0.05681	0.05548		326	1.26455	23.3231	12.6701	3.1181		513	-0.00999	-0.01264	-0.01663	-0.02151
	512.5	-0.01293	-0.00706	-0.01165	-0.01171	-0.01513	-0.00745	-0.01642	-0.01146	-0.01525	-0.0135		-11.7361	-6.30293	-10.2319	-10.1621	-13.0367	-6.2616	-13.7171	-9.43363	-12.2115	-10.5674		0.06335	0.06231	0.06129	0.06057	0.06016	0.05869	0.05832	0.05748	0.05589	0.05464		325	1.55814	23.7513	15.4814	3.75482		512.5	-0.0104	-0.0119	-0.01653	-0.02155
	512	-0.01336	-0.0066	-0.01209	-0.01144	-0.01487	-0.00758	-0.01593	-0.01156	-0.01422	-0.01426		-11.8064	-5.74908	-10.3816	-9.71461	-12.5476	-6.26108	-13.0733	-9.36139	-11.211	-11.0163		0.06171	0.06082	0.05993	0.05929	0.05893	0.05764	0.05728	0.05653	0.05506	0.05394		324	0.94707	25.9162	18.6489	5.04898		512	-0.01047	-0.01131	-0.0171	-0.02136
	511.5	-0.01205	-0.00631	-0.01368	-0.01165	-0.01544	-0.00756	-0.01653	-0.01169	-0.0133	-0.01511		-10.3773	-5.35666	-11.4689	-9.67796	-12.7661	-6.12473	-13.3141	-9.31698	-10.3283	-11.5113		0.06012	0.0593	0.05853	0.05799	0.05772	0.05657	0.05623	0.05563	0.05422	0.0532		323	0.76421	27.8916	22.8312	6.51349		511.5	-0.01054	-0.01167	-0.01743	-0.02159
	511	-0.01331	-0.00621	-0.01337	-0.01224	-0.01511	-0.00817	-0.01599	-0.01161	-0.01204	-0.01497		-11.1907	-5.14785	-10.9688	-9.95838	-12.2528	-6.50772	-12.6615	-9.09536	-9.22929	-11.2639		0.05868	0.0579	0.05726	0.05681	0.0566	0.05558	0.05527	0.0547	0.05352	0.05254		322	2.33227	31.841	30.9382	8.44016		511	-0.0109	-0.01221	-0.01719	-0.02194
	510.5	-0.01378	-0.00716	-0.01189	-0.01309	-0.01409	-0.0092	-0.01573	-0.01112	-0.01094	-0.01441		-11.2916	-5.80524	-9.53439	-10.4363	-11.2144	-7.19532	-12.2598	-8.58341	-8.26472	-10.7267		0.05721	0.05657	0.056	0.05567	0.05557	0.05459	0.0544	0.05389	0.05276	0.05196		321	4.86537	34.6968	38.7828	10.8772		510.5	-0.01095	-0.01139	-0.0171	-0.02193
	510	-0.01458	-0.00681	-0.01215	-0.0124	-0.01367	-0.01002	-0.01527	-0.01193	-0.01012	-0.01355		-11.6608	-5.38923	-9.5342	-9.69433	-10.679	-7.70082	-11.7104	-9.076	-7.54772	-9.96759		0.05582	0.05527	0.05479	0.05458	0.05454	0.05368	0.05354	0.05312	0.05209	0.05135		320	7.91276	36.3604	45.9495	14.2477		510	-0.0112	-0.01139	-0.01712	-0.02192
	509.5	-0.0145	-0.008	-0.01315	-0.01237	-0.01422	-0.0104	-0.01502	-0.01048	-0.0098	-0.01301		-11.3286	-6.19471	-10.104	-9.48316	-10.9117	-7.86794	-11.3435	-7.85597	-7.21947	-9.46027		0.05454	0.05407	0.05366	0.05354	0.05357	0.05282	0.05272	0.05235	0.05142	0.05078		319	10.4717	38.3386	55.4336	18.4346		509.5	-0.01176	-0.01165	-0.01658	-0.02183
	509	-0.01485	-0.00823	-0.01337	-0.01071	-0.01391	-0.01019	-0.01433	-0.01008	-0.00997	-0.0134		-11.33	-6.23351	-10.0796	-8.05969	-10.4793	-7.58785	-10.6482	-7.45725	-7.26283	-9.64006		0.05327	0.05289	0.05262	0.05255	0.05261	0.05199	0.05188	0.05166	0.05085	0.05021		318	12.8664	40.7202	63.7191	23.2076		509	-0.01161	-0.01097	-0.01652	-0.02178
	508.5	-0.01485	-0.01025	-0.0125	-0.01029	-0.01388	-0.01047	-0.01517	-0.01077	-0.01039	-0.01312		-11.0919	-7.60439	-9.24094	-7.61022	-10.2829	-7.67913	-11.1205	-7.8639	-7.48416	-9.34501		0.05213	0.05179	0.05161	0.05161	0.05173	0.05121	0.05117	0.05096	0.05029	0.04971		317	16.052	44.0357	70.7122	27.8678		508.5	-0.01141	-0.01085	-0.01645	-0.02134
	508	-0.01423	-0.01085	-0.01305	-0.00886	-0.01375	-0.00998	-0.0151	-0.01152	-0.0107	-0.01215		-10.388	-7.88169	-9.46352	-6.42927	-10.0249	-7.21787	-10.9134	-8.29479	-7.62506	-8.56807		0.05097	0.05071	0.05063	0.05066	0.05089	0.05047	0.05047	0.05029	0.04974	0.04921		316	19.3949	46.9201	76.8517	32.2002		508	-0.0118	-0.01143	-0.01669	-0.02143
	507.5	-0.01416	-0.00956	-0.01394	-0.00976	-0.01424	-0.00961	-0.01402	-0.01163	-0.01088	-0.0113		-10.1173	-6.81224	-9.92185	-6.97407	-10.2263	-6.85207	-10.0044	-8.28836	-7.67427	-7.90344		0.0499	0.04973	0.0497	0.04986	0.05015	0.04979	0.04984	0.04976	0.04923	0.04881		315	22.2731	49.0255	83.2577	37.0067		507.5	-0.01128	-0.01189	-0.01706	-0.02107
	507	-0.01405	-0.00956	-0.01432	-0.00895	-0.01373	-0.00933	-0.01416	-0.01098	-0.00998	-0.01021		-9.82704	-6.67829	-10.0137	-6.2843	-9.71432	-6.55459	-9.97514	-7.72843	-6.96516	-7.07574		0.04882	0.04876	0.04881	0.04904	0.0494	0.04907	0.04919	0.04914	0.04873	0.0484		314	25.5542	49.5548	87.4622	42.0566		507	-0.01126	-0.01221	-0.01656	-0.02086
	506.5	-0.0125	-0.01002	-0.01404	-0.00912	-0.01198	-0.00814	-0.01438	-0.01159	-0.01083	-0.01147		-8.56872	-6.8681	-9.65387	-6.30663	-8.3595	-5.6477	-10.0179	-8.07622	-7.50122	-7.88956		0.04784	0.04784	0.04801	0.04827	0.04871	0.04842	0.04862	0.04864	0.04833	0.04803		313	27.8693	49.5895	90.7993	47.1608		506.5	-0.01131	-0.01357	-0.01697	-0.02085
	506	-0.01151	-0.01087	-0.01441	-0.00917	-0.01186	-0.00917	-0.01411	-0.0122	-0.01044	-0.01213		-7.72406	-7.3071	-9.7496	-6.24756	-8.15393	-6.2789	-9.71094	-8.40962	-7.16491	-8.28106		0.04686	0.04695	0.04722	0.04755	0.048	0.0478	0.04804	0.04814	0.04792	0.04766		312	29.3855	49.9979	93.4286	52.1163		506	-0.01097	-0.01391	-0.01704	-0.02092
	505.5	-0.01278	-0.01297	-0.01404	-0.01011	-0.0117	-0.00988	-0.01471	-0.01146	-0.01092	-0.01159		-8.4087	-8.55259	-9.33818	-6.7724	-7.92842	-6.67236	-10.0056	-7.81743	-7.42595	-7.84448		0.04593	0.04605	0.04644	0.04678	0.0473	0.04714	0.04749	0.04762	0.04749	0.04724		311	31.1974	49.4254	95.5732	56.4842		505.5	-0.01089	-0.01348	-0.01667	-0.02085
	505	-0.01238	-0.01261	-0.01398	-0.01131	-0.01243	-0.01078	-0.0145	-0.01055	-0.01078	-0.01103		-7.98239	-8.17961	-9.15908	-7.468	-8.31689	-7.1858	-9.7681	-7.13054	-7.28167	-7.40566		0.04503	0.0453	0.04573	0.04609	0.04671	0.04656	0.04702	0.0472	0.04715	0.04688		310	32.7778	48.6409	97.306	60.153		505	-0.01077	-0.01492	-0.01543	-0.02031
	504.5	-0.0116	-0.01196	-0.01492	-0.00999	-0.01376	-0.01052	-0.01457	-0.01156	-0.01155	-0.01036		-7.32913	-7.6351	-9.61399	-6.49468	-9.08012	-6.93164	-9.71245	-7.74856	-7.72112	-6.91157		0.04412	0.04455	0.04498	0.04541	0.04607	0.04601	0.04655	0.0468	0.04667	0.04655		309	33.636	48.0382	98.4418	64.1679		504.5	-0.01045	-0.01412	-0.0155	-0.02045
	504	-0.01292	-0.01327	-0.0162	-0.00992	-0.01421	-0.01054	-0.01474	-0.01242	-0.01112	-0.01225		-8.02037	-8.32032	-10.2845	-6.3635	-9.25586	-6.86723	-9.73388	-8.26353	-7.38933	-8.11436		0.04333	0.04377	0.04431	0.04477	0.04547	0.04549	0.04611	0.04644	0.0464	0.04625		308	34.3493	47.1196	98.9399	68.1896		504	-0.01048	-0.01311	-0.01564	-0.02019
	503.5	-0.0136	-0.01308	-0.01638	-0.00991	-0.01538	-0.00969	-0.01448	-0.01189	-0.01205	-0.01259		-8.2922	-8.07368	-10.2565	-6.27169	-9.90126	-6.24688	-9.46773	-7.84106	-7.95704	-8.29305		0.04256	0.0431	0.04371	0.04417	0.04495	0.045	0.04566	0.04604	0.04611	0.04598		307	34.6565	46.3713	99.4368	71.5943		503.5	-0.01036	-0.01327	-0.01524	-0.01969
	503	-0.01306	-0.01197	-0.01617	-0.01018	-0.01496	-0.00922	-0.01457	-0.01315	-0.01224	-0.01308		-7.82738	-7.27747	-9.98542	-6.36331	-9.52393	-5.88085	-9.44964	-8.60415	-8.03036	-8.56337		0.04183	0.04243	0.04311	0.04363	0.04444	0.04455	0.04529	0.04569	0.04581	0.04571		306	34.1728	46.1845	100.023	74.6711		503	-0.00999	-0.01312	-0.01509	-0.01964
	502.5	-0.01202	-0.0123	-0.01618	-0.01054	-0.01563	-0.00887	-0.01511	-0.01372	-0.01249	-0.01242		-7.08836	-7.37081	-9.85711	-6.5077	-9.84042	-5.6056	-9.72599	-8.91434	-8.14488	-8.09887		0.04116	0.04183	0.04253	0.04312	0.04396	0.04413	0.04494	0.04535	0.04552	0.04553		305	33.5713	45.808	100.058	77.3417		502.5	-0.01009	-0.01249	-0.01563	-0.01944
	502	-0.01162	-0.01139	-0.0162	-0.01191	-0.0154	-0.00855	-0.01494	-0.01502	-0.01242	-0.01192		-6.74467	-6.74369	-9.75942	-7.27404	-9.60812	-5.35993	-9.54047	-9.70578	-8.05606	-7.73922		0.04053	0.04132	0.04206	0.04266	0.04357	0.04379	0.04459	0.04513	0.0453	0.04533		304	33.2306	45.2298	99.5094	79.5359		502	-0.01023	-0.01149	-0.01529	-0.01982
	501.5	-0.01102	-0.01076	-0.01505	-0.01217	-0.01535	-0.00855	-0.01463	-0.01349	-0.01103	-0.01183		-6.30577	-6.28519	-8.96811	-7.36579	-9.49347	-5.31886	-9.27491	-8.67193	-7.12907	-7.65099		0.03993	0.0408	0.0416	0.04226	0.04317	0.04344	0.04427	0.04486	0.0451	0.04516		303	31.9386	44.6658	98.1911	81.3731		501.5	-0.01007	-0.01249	-0.01534	-0.01961
	501	-0.01132	-0.01165	-0.01418	-0.01248	-0.01472	-0.0091	-0.01601	-0.01329	-0.01134	-0.0114		-6.38594	-6.73325	-8.37083	-7.49698	-9.021	-5.61796	-10.0887	-8.49282	-7.28987	-7.34605		0.0394	0.04035	0.04121	0.04192	0.04277	0.04311	0.04399	0.04462	0.04487	0.045		302	31.027	44.1648	97.0905	82.9745		501	-0.01029	-0.01268	-0.01475	-0.01949
	500.5	-0.01175	-0.01115	-0.01322	-0.01267	-0.01547	-0.01001	-0.01608	-0.01417	-0.01152	-0.01232		-6.54292	-6.37447	-7.73265	-7.54488	-9.40857	-6.14137	-10.0787	-9.01565	-7.36997	-7.91701		0.03888	0.03991	0.04082	0.04158	0.04246	0.04283	0.04377	0.04441	0.04467	0.04487		301	30.1969	43.4201	96.4476	84.0012		500.5	-0.01032	-0.01147	-0.01508	-0.01969
	500	-0.01196	-0.0108	-0.01382	-0.01239	-0.01727	-0.01128	-0.01544	-0.01386	-0.0113	-0.0108		-6.58158	-6.11219	-8.0076	-7.32263	-10.4273	-6.88144	-9.63098	-8.77733	-7.19591	-6.92397		0.03842	0.0395	0.04045	0.04126	0.04215	0.04259	0.04356	0.04422	0.04448	0.04476		300	29.3675	42.9589	95.9342	85.1606
	499.5	-0.01206	-0.01143	-0.01362	-0.01263	-0.01692	-0.011	-0.01519	-0.01366	-0.01126	-0.01085		-6.56351	-6.40108	-7.82296	-7.41366	-10.1519	-6.67754	-9.43567	-8.61245	-7.15727	-6.94594		0.03798	0.0391	0.04009	0.041	0.04189	0.04237	0.04338	0.04401	0.04437	0.04469		299	29.2145	42.5243	95.1667	86.3244
	499	-0.01131	-0.01128	-0.0127	-0.01235	-0.01587	-0.01176	-0.01519	-0.0152	-0.01162	-0.01235		-6.08785	-6.25337	-7.24187	-7.19704	-9.4684	-7.10827	-9.39141	-9.54988	-7.37057	-7.90642		0.03759	0.03872	0.0398	0.0407	0.04164	0.04221	0.04315	0.04387	0.04426	0.04468		298	29.5987	42.4183	93.95	87.2589
	498.5	-0.012	-0.01229	-0.01237	-0.01075	-0.01647	-0.01122	-0.01463	-0.01471	-0.01197	-0.0129		-6.40388	-6.75867	-6.99086	-6.23275	-9.76169	-6.76378	-9.00941	-9.21658	-7.56115	-8.25824		0.03725	0.03838	0.03947	0.04047	0.04138	0.04208	0.04299	0.04373	0.04411	0.04468		297	29.9164	42.5547	92.9009	88.168
	498	-0.01187	-0.01366	-0.01093	-0.01114	-0.01502	-0.01101	-0.01459	-0.01293	-0.0118	-0.01338		-6.2855	-7.44406	-6.14343	-6.4265	-8.86306	-6.61386	-8.96066	-8.06908	-7.45225	-8.55965		0.03696	0.03805	0.03924	0.04028	0.0412	0.04195	0.04286	0.04358	0.04411	0.04466		296	30.4179	42.7099	92.2514	89.017
	497.5	-0.01196	-0.01191	-0.01036	-0.01159	-0.015	-0.01111	-0.0142	-0.0129	-0.01176	-0.01223		-6.27746	-6.44943	-5.78733	-6.65475	-8.81445	-6.6587	-8.69651	-8.02383	-7.41061	-7.81571		0.03664	0.0378	0.03901	0.04008	0.04102	0.04184	0.04274	0.04342	0.04399	0.04462		295	30.9641	42.7813	91.7595	89.9959
	497	-0.01065	-0.01215	-0.01099	-0.01166	-0.01434	-0.01153	-0.01427	-0.01368	-0.01211	-0.01231		-5.5461	-6.53677	-6.10184	-6.6649	-8.39394	-6.89145	-8.7188	-8.49921	-7.62722	-7.86363		0.03637	0.03757	0.03877	0.0399	0.04086	0.04172	0.04266	0.04336	0.04396	0.04461		294	31.3128	42.9175	91.22	90.9321
	496.5	-0.01095	-0.01263	-0.00995	-0.01276	-0.01533	-0.0116	-0.01536	-0.01305	-0.01255	-0.01213		-5.66684	-6.75649	-5.50349	-7.26028	-8.93729	-6.91567	-9.3722	-8.08447	-7.89645	-7.75865		0.03612	0.03736	0.03862	0.03972	0.0407	0.04163	0.04259	0.04326	0.04393	0.04466		293	31.6653	42.9788	90.7049	91.9668
	496	-0.01254	-0.01277	-0.00921	-0.01417	-0.01358	-0.01222	-0.01497	-0.01369	-0.01209	-0.01181		-6.44081	-6.79693	-5.0707	-8.02823	-7.90006	-7.27827	-9.11077	-8.47352	-7.60161	-7.55092		0.03587	0.03716	0.03845	0.03955	0.04061	0.04157	0.0425	0.04321	0.04389	0.04465		292	31.9734	42.916	90.0195	92.7451
	495.5	-0.01163	-0.01289	-0.00985	-0.01406	-0.01452	-0.01172	-0.01454	-0.01274	-0.01292	-0.01252		-5.93858	-6.81798	-5.4028	-7.93948	-8.41737	-6.97236	-8.84233	-7.87786	-8.12139	-8.01623		0.03564	0.03693	0.03829	0.03944	0.04047	0.04152	0.04245	0.04317	0.04387	0.04469		291	32.0442	43.2654	89.5268	93.4376
	495	-0.01293	-0.01208	-0.01123	-0.01451	-0.01453	-0.01254	-0.01442	-0.01307	-0.01395	-0.01335		-6.5697	-6.3597	-6.13775	-8.16124	-8.4031	-7.44744	-8.7583	-8.08327	-8.77426	-8.55566		0.03547	0.03676	0.03816	0.03928	0.04038	0.04146	0.0424	0.04316	0.04391	0.04473		290	31.9621	43.3291	89.3932	93.9861
	494.5	-0.01313	-0.01121	-0.01191	-0.01446	-0.01389	-0.01284	-0.01407	-0.01398	-0.01344	-0.01471		-6.63765	-5.88352	-6.48299	-8.11492	-8.02203	-7.62261	-8.53495	-8.63844	-8.45774	-9.43706		0.0353	0.03663	0.03801	0.03917	0.04033	0.04143	0.04236	0.04313	0.04393	0.04478		289	32.0006	42.9869	89.2691	94.6038
	494	-0.01283	-0.01291	-0.01218	-0.01554	-0.01266	-0.01216	-0.01464	-0.01404	-0.01544	-0.01452		-6.46063	-6.75149	-6.61687	-8.69289	-7.29668	-7.21263	-8.8917	-8.66182	-9.72713	-9.32782		0.03517	0.0365	0.03792	0.03905	0.04024	0.04143	0.04239	0.04308	0.04399	0.04485		288	32.1171	42.8279	88.8354	94.9125
	493.5	-0.01306	-0.01304	-0.01239	-0.01423	-0.01126	-0.0106	-0.01454	-0.01273	-0.01476	-0.01492		-6.54835	-6.79284	-6.7167	-7.94918	-6.48726	-6.28725	-8.82924	-7.85574	-9.3034	-9.59581		0.03501	0.03638	0.03785	0.03899	0.04021	0.04141	0.0424	0.04309	0.044	0.04489		287	32.3429	42.7401	88.3015	95.1545
	493	-0.01388	-0.01343	-0.01223	-0.01465	-0.01071	-0.01056	-0.01355	-0.01248	-0.01522	-0.0151		-6.93489	-6.98018	-6.62395	-8.17022	-6.16084	-6.25756	-8.22811	-7.71203	-9.60199	-9.71852		0.03488	0.03628	0.03781	0.03892	0.04015	0.04139	0.04239	0.04315	0.04405	0.04494		286	32.6862	42.6909	88.0372	95.5367
	492.5	-0.01389	-0.01377	-0.0131	-0.01524	-0.0098	-0.0099	-0.01368	-0.01149	-0.01647	-0.0154		-6.91732	-7.14451	-7.08479	-8.49025	-5.63297	-5.86918	-8.30863	-7.11033	-10.4069	-9.91925		0.03476	0.03623	0.03775	0.03891	0.04013	0.04137	0.0424	0.0432	0.04412	0.04498		285	32.9195	42.6659	87.5563	95.8365
	492	-0.01406	-0.01223	-0.01319	-0.01482	-0.0095	-0.00801	-0.01413	-0.01206	-0.01704	-0.01445		-6.98212	-6.33953	-7.12327	-8.24679	-5.45783	-4.74356	-8.58135	-7.47682	-10.7709	-9.31589		0.03466	0.03619	0.0377	0.03886	0.04011	0.04137	0.0424	0.04327	0.04412	0.04501		284	33.0812	42.835	87.2727	96.0658
	491.5	-0.01384	-0.01309	-0.01473	-0.01558	-0.00991	-0.00769	-0.01475	-0.01333	-0.01842	-0.01353		-6.85274	-6.77416	-7.94955	-8.66615	-5.68958	-4.55199	-8.96571	-8.25432	-11.6508	-8.73351		0.03458	0.03612	0.03768	0.03884	0.0401	0.04134	0.04243	0.04324	0.04416	0.04506		283	33.2926	42.8403	87.0282	96.1927
	491	-0.01318	-0.01344	-0.01462	-0.01347	-0.00962	-0.00762	-0.01516	-0.01369	-0.02023	-0.01393		-6.5099	-6.94265	-7.88144	-7.4998	-5.53027	-4.51538	-9.21919	-8.49075	-12.7999	-9.00711		0.03448	0.03605	0.03765	0.03886	0.04012	0.04136	0.04245	0.04331	0.04418	0.04515		282	33.3777	42.6079	86.7201	96.5137
	490.5	-0.01354	-0.01349	-0.0161	-0.01403	-0.00937	-0.00759	-0.01587	-0.0134	-0.02068	-0.01409		-6.67139	-6.95973	-8.67176	-7.80456	-5.39224	-4.49854	-9.653	-8.32337	-13.1142	-9.13531		0.03439	0.03602	0.0376	0.03883	0.04016	0.04139	0.04246	0.04338	0.04428	0.04525		281	33.3801	42.7702	86.5206	96.7181
	490	-0.01422	-0.01285	-0.0166	-0.01334	-0.00879	-0.00731	-0.01524	-0.01184	-0.01911	-0.01386		-7.00046	-6.62255	-8.92822	-7.42395	-5.05644	-4.33481	-9.26966	-7.36819	-12.1284	-9.00071		0.03436	0.03599	0.03754	0.03886	0.04017	0.04142	0.04248	0.04344	0.0443	0.04535		280	33.2505	43.015	86.2531	96.873
	489.5	-0.01368	-0.01297	-0.01738	-0.01233	-0.00877	-0.00864	-0.0143	-0.0113	-0.02001	-0.01389		-6.72452	-6.6718	-9.34193	-6.86825	-5.05306	-5.12903	-8.71209	-7.03784	-12.7127	-9.03611		0.03431	0.03591	0.03752	0.03888	0.04021	0.04144	0.04253	0.04348	0.04436	0.04541		279	33.1073	43.2163	86.0441	97.2933
	489	-0.01318	-0.01337	-0.01688	-0.01122	-0.01058	-0.00835	-0.01441	-0.01113	-0.02221	-0.01344		-6.46508	-6.87526	-9.06961	-6.25062	-6.1002	-4.9592	-8.79843	-6.93965	-14.154	-8.75495		0.03425	0.0359	0.03751	0.0389	0.04025	0.04147	0.04263	0.04354	0.04448	0.04548		278	33.1141	43.4586	85.7618	97.6649
	488.5	-0.01302	-0.01316	-0.01597	-0.01063	-0.01045	-0.00927	-0.01368	-0.01132	-0.02274	-0.0143		-6.38401	-6.77339	-8.57798	-5.92466	-6.03003	-5.50469	-8.36539	-7.05717	-14.4988	-9.33119		0.03423	0.03593	0.03749	0.03891	0.04027	0.04145	0.04269	0.04354	0.04451	0.04555		277	33.3012	43.4241	85.7126	98.0528
	488	-0.01331	-0.01348	-0.01489	-0.00947	-0.01142	-0.00902	-0.01424	-0.01124	-0.02263	-0.01316		-6.51804	-6.94105	-7.99712	-5.28529	-6.59732	-5.35998	-8.71755	-7.01914	-14.446	-8.59902		0.0342	0.03594	0.0375	0.03895	0.04033	0.04149	0.04274	0.0436	0.04457	0.04561		276	33.5308	43.462	85.5687	98.4572
	487.5	-0.01287	-0.01375	-0.01568	-0.00859	-0.01183	-0.00886	-0.01419	-0.01052	-0.0217	-0.01426		-6.29022	-7.06993	-8.42222	-4.79703	-6.83942	-5.26982	-8.69198	-6.58197	-13.8691	-9.32642		0.03413	0.03589	0.0375	0.03899	0.04036	0.04152	0.04277	0.04368	0.04462	0.04567		275	33.8705	43.4588	85.5085	99.0846
	487	-0.01278	-0.01296	-0.01587	-0.0082	-0.01293	-0.01029	-0.01419	-0.01115	-0.02152	-0.01265		-6.24483	-6.66425	-8.51727	-4.58439	-7.48483	-6.12259	-8.70157	-6.99874	-13.7853	-8.28191		0.03412	0.03589	0.03747	0.03901	0.04043	0.04154	0.04281	0.04382	0.04471	0.04569		274	34.2238	43.5939	85.3793	99.3969
	486.5	-0.01106	-0.01303	-0.01476	-0.00734	-0.01263	-0.01136	-0.01464	-0.01212	-0.02041	-0.01198		-5.40904	-6.6892	-7.91891	-4.10375	-7.31179	-6.76772	-8.98194	-7.6043	-13.095	-7.86086		0.03413	0.03584	0.03745	0.03905	0.04043	0.0416	0.04284	0.04381	0.04479	0.0458		273	34.6507	43.6301	85.1575	99.5408
	486	-0.01136	-0.01291	-0.01389	-0.00713	-0.01258	-0.01165	-0.01594	-0.01237	-0.02133	-0.01075		-5.55544	-6.63237	-7.45397	-3.9907	-7.29473	-6.94765	-9.80028	-7.77681	-13.695	-7.06715		0.03413	0.03586	0.03747	0.03905	0.04048	0.04165	0.04292	0.0439	0.04483	0.0459		272	35.182	43.6068	85.0518	99.6772
	485.5	-0.01139	-0.01058	-0.01373	-0.00792	-0.01217	-0.01204	-0.01543	-0.01307	-0.01957	-0.0116		-5.56352	-5.43822	-7.36488	-4.43511	-7.06059	-7.1876	-9.49432	-8.21442	-12.6028	-7.63667		0.0341	0.0359	0.03746	0.03908	0.0405	0.04168	0.04297	0.04389	0.04495	0.04597		271	35.6598	43.5569	85.0902	99.6107
	485	-0.00985	-0.01183	-0.01334	-0.00794	-0.0127	-0.01359	-0.01504	-0.01296	-0.0189	-0.01176		-4.81046	-6.08057	-7.15741	-4.44521	-7.37383	-8.1233	-9.26158	-8.16557	-12.1923	-7.75679		0.0341	0.03589	0.03747	0.03909	0.04053	0.04172	0.04299	0.04397	0.04504	0.04606		270	35.7472	43.4369	85.0903	99.3739
	484.5	-0.01013	-0.01097	-0.01206	-0.00791	-0.01273	-0.0134	-0.01463	-0.01312	-0.0182	-0.01118		-4.93919	-5.64368	-6.46569	-4.43154	-7.39511	-8.01461	-9.02077	-8.27822	-11.7538	-7.37605		0.03405	0.03591	0.03744	0.0391	0.04057	0.04175	0.04305	0.04405	0.04509	0.04607		269	35.7107	43.5603	84.9341	98.968
	484	-0.00957	-0.01117	-0.01139	-0.00898	-0.013	-0.01262	-0.01394	-0.01385	-0.01713	-0.01038		-4.66881	-5.74354	-6.10549	-5.03197	-7.55257	-7.55027	-8.60647	-8.75276	-11.065	-6.86079		0.03404	0.03591	0.03743	0.03911	0.04055	0.04176	0.0431	0.04413	0.04509	0.04613		268	35.6144	43.6715	84.8399	98.4529
	483.5	-0.01008	-0.01005	-0.01121	-0.00736	-0.01492	-0.01272	-0.01386	-0.01525	-0.01585	-0.01091		-4.90992	-5.16551	-6.01007	-4.12229	-8.66566	-7.61355	-8.55721	-9.64532	-10.2567	-7.21245		0.03402	0.03589	0.03742	0.03912	0.04055	0.04178	0.04311	0.04417	0.04517	0.04616		267	35.3979	43.6362	84.6204	97.7396
	483	-0.00948	-0.01003	-0.01037	-0.00851	-0.01465	-0.01206	-0.01401	-0.01564	-0.01645	-0.01029		-4.62025	-5.15281	-5.56293	-4.76784	-8.50887	-7.21703	-8.65871	-9.90704	-10.6488	-6.80117		0.03402	0.03588	0.03744	0.03912	0.04055	0.04177	0.04315	0.04423	0.0452	0.04615		266	35.1656	43.5308	84.0273	97.0473
	482.5	-0.01026	-0.00967	-0.00926	-0.00931	-0.01447	-0.0112	-0.01442	-0.0162	-0.01516	-0.00978		-4.99588	-4.97127	-4.96287	-5.21387	-8.40669	-6.70105	-8.90238	-10.263	-9.82319	-6.4656		0.03399	0.03589	0.03743	0.03911	0.04056	0.04176	0.04312	0.04423	0.04525	0.04618		265	34.8838	43.3716	83.6372	96.5076
	482	-0.0107	-0.00995	-0.0103	-0.00867	-0.01302	-0.01216	-0.01533	-0.01708	-0.01384	-0.00988		-5.20694	-5.10786	-5.52289	-4.85625	-7.56771	-7.28169	-9.46547	-10.8247	-8.96921	-6.53616		0.03398	0.03585	0.03743	0.03912	0.04057	0.04179	0.04312	0.04424	0.04523	0.0462		264	34.5101	43.2549	83.2217	95.7836
	481.5	-0.00971	-0.01015	-0.01031	-0.00882	-0.01334	-0.01169	-0.01568	-0.01767	-0.01215	-0.01142		-4.72156	-5.2051	-5.52609	-4.93645	-7.74923	-6.99984	-9.67601	-11.1897	-7.88265	-7.5511		0.03393	0.0358	0.03741	0.03905	0.04057	0.04181	0.04309	0.0442	0.04529	0.04618		263	34.1208	43.041	82.7348	95.0544
	481	-0.01	-0.01205	-0.00975	-0.00929	-0.01397	-0.01196	-0.01503	-0.0178	-0.01259	-0.01038		-4.85662	-6.18299	-5.21948	-5.19178	-8.1166	-7.16879	-9.28327	-11.2597	-8.17806	-6.87571		0.03391	0.03581	0.03737	0.03903	0.04056	0.04184	0.04313	0.04417	0.04535	0.04623		262	33.8535	42.7696	82.0339	94.2436
	480.5	-0.01047	-0.01138	-0.00989	-0.00866	-0.01273	-0.01208	-0.01479	-0.01782	-0.01297	-0.01236		-5.08054	-5.83134	-5.2933	-4.83574	-7.3871	-7.24946	-9.13737	-11.2737	-8.42485	-8.18304		0.03388	0.03577	0.03737	0.03899	0.04052	0.04188	0.04314	0.04416	0.04536	0.04624		261	33.5461	42.2855	81.5111	93.3205
	480	-0.01026	-0.01109	-0.01184	-0.00959	-0.01366	-0.0106	-0.01415	-0.01906	-0.01285	-0.0126		-4.97211	-5.68148	-6.33686	-5.35371	-7.92072	-6.35513	-8.74458	-12.0613	-8.35132	-8.34727		0.03385	0.03578	0.03735	0.03896	0.04049	0.04184	0.04314	0.04419	0.04536	0.04624		260	33.137	41.5872	80.7744	92.0378
	479.5	-0.01061	-0.01107	-0.01336	-0.00965	-0.01578	-0.01091	-0.01396	-0.02061	-0.01229	-0.01237		-5.13877	-5.66357	-7.14119	-5.38534	-9.14957	-6.53924	-8.61303	-13.0359	-7.98539	-8.1869		0.0338	0.03572	0.03733	0.03896	0.04048	0.04183	0.04309	0.04417	0.04537	0.0462		259	32.6396	40.9526	79.6092	90.4128
	479	-0.01136	-0.01351	-0.01326	-0.00992	-0.01763	-0.00948	-0.01339	-0.02081	-0.01351	-0.01203		-5.49552	-6.90251	-7.08874	-5.53945	-10.2225	-5.68523	-8.25972	-13.161	-8.77452	-7.96001		0.03378	0.03566	0.03733	0.03897	0.04049	0.04187	0.04307	0.04416	0.04533	0.04618		258	31.7049	40.1714	78.7117	87.7741
	478.5	-0.01259	-0.01274	-0.01357	-0.01017	-0.01696	-0.0096	-0.0139	-0.01966	-0.01387	-0.01285		-6.08474	-6.49951	-7.24929	-5.6749	-9.8375	-5.74999	-8.57005	-12.4245	-9.00437	-8.49244		0.03373	0.03562	0.0373	0.03896	0.04048	0.04183	0.04303	0.04411	0.04534	0.04615		257	30.2656	38.8098	77.6276	83.9897
	478	-0.01289	-0.01192	-0.0147	-0.01011	-0.01888	-0.00992	-0.01379	-0.02037	-0.01325	-0.01442		-6.21998	-6.08176	-7.84673	-5.64352	-10.9309	-5.93427	-8.48776	-12.8502	-8.61085	-9.53421		0.03368	0.03561	0.03728	0.03896	0.04043	0.04178	0.04296	0.04404	0.04535	0.04617		256	28.4683	36.9316	75.4398	78.8196
	477.5	-0.01474	-0.01192	-0.01595	-0.0107	-0.01754	-0.01036	-0.0153	-0.01994	-0.01418	-0.01503		-7.10043	-6.06672	-8.51479	-5.96667	-10.1611	-6.19937	-9.40341	-12.564	-9.21797	-9.93251		0.03362	0.03553	0.03727	0.03894	0.04045	0.04176	0.04292	0.04399	0.04537	0.04612		255	26.0827	34.9646	70.9977	71.9756
	477	-0.01634	-0.01228	-0.01699	-0.01166	-0.01661	-0.0108	-0.01527	-0.01979	-0.01501	-0.01484		-7.85658	-6.24727	-9.06921	-6.49571	-9.62069	-6.45394	-9.38805	-12.4635	-9.75253	-9.79945		0.03356	0.03552	0.03726	0.03889	0.04043	0.04173	0.04293	0.04396	0.04536	0.0461		254	22.7634	32.3195	64.8147	63.6501
	476.5	-0.01564	-0.01285	-0.01702	-0.01109	-0.01676	-0.01031	-0.01525	-0.01935	-0.01575	-0.01554		-7.50434	-6.52772	-9.06256	-6.16807	-9.68661	-6.15738	-9.36244	-12.1784	-10.2322	-10.2653		0.03349	0.03546	0.03718	0.03884	0.04035	0.04171	0.04285	0.04394	0.04535	0.04611		253	18.599	29.0097	56.769	54.0688
	476	-0.01574	-0.01305	-0.01802	-0.01096	-0.01627	-0.01149	-0.01374	-0.01907	-0.01626	-0.01663		-7.53889	-6.61953	-9.58972	-6.08898	-9.38755	-6.86089	-8.4261	-11.9947	-10.563	-10.9692		0.03343	0.03542	0.03715	0.03879	0.04027	0.04167	0.04283	0.04392	0.04535	0.04606		252	13.4423	24.2812	48.4157	43.7228
	475.5	-0.01529	-0.01213	-0.01795	-0.01203	-0.01599	-0.01147	-0.01384	-0.01735	-0.01598	-0.01496		-7.29823	-6.14672	-9.53218	-6.6771	-9.21744	-6.83951	-8.48928	-10.9088	-10.3801	-9.8635		0.03333	0.03537	0.03707	0.03874	0.04025	0.04163	0.04281	0.04389	0.04534	0.04602		251	7.94576	16.9377	38.7097	33.8415
	475	-0.01667	-0.01225	-0.01887	-0.01315	-0.01625	-0.01256	-0.01291	-0.01696	-0.01581	-0.01468		-7.94298	-6.1957	-10.0049	-7.29452	-9.35271	-7.48469	-7.9059	-10.6545	-10.2479	-9.67585		0.03326	0.0353	0.03702	0.03874	0.04019	0.0416	0.04275	0.04387	0.04526	0.04601		250	3.57949	11.7137	27.883	24.2422
	474.5	-0.01691	-0.01214	-0.02022	-0.0136	-0.01707	-0.01223	-0.01388	-0.01746	-0.01546	-0.01473		-8.04176	-6.12987	-10.7117	-7.53642	-9.81108	-7.27613	-8.48545	-10.966	-10.0105	-9.69965		0.0332	0.03525	0.03698	0.03869	0.04013	0.04153	0.04267	0.04385	0.0452	0.04598		249	-0.55977	7.61043	15.8296	16.0811
	474	-0.01683	-0.01222	-0.01968	-0.01483	-0.0174	-0.01259	-0.01433	-0.01719	-0.0147	-0.01401		-7.98695	-6.16139	-10.4068	-8.21352	-9.9953	-7.47075	-8.74502	-10.7902	-9.51184	-9.21922		0.03314	0.03521	0.03693	0.03866	0.0401	0.04143	0.04259	0.04382	0.04518	0.04593		248	-3.47567	4.59727	4.54782	9.34509
	473.5	-0.01715	-0.01233	-0.01894	-0.01597	-0.01717	-0.01343	-0.01425	-0.01616	-0.01559	-0.01489		-8.12307	-6.20934	-9.99446	-8.82818	-9.84897	-7.95543	-8.67487	-10.1257	-10.0727	-9.7794		0.03306	0.03514	0.03684	0.03859	0.04005	0.04135	0.0425	0.04375	0.0451	0.04585		247	-5.43372	-0.74115	-3.17746	3.8161
	473	-0.01619	-0.0125	-0.01796	-0.01551	-0.01551	-0.01421	-0.01407	-0.01359	-0.01645	-0.01525		-7.64793	-6.27778	-9.46273	-8.55828	-8.88634	-8.40213	-8.54878	-8.49932	-10.6029	-10.0022		0.03297	0.03507	0.03678	0.03851	0.04	0.04127	0.04243	0.04365	0.04501	0.04579		246	-7.75614	-6.07957	-10.183	0.27957
	472.5	-0.01615	-0.01294	-0.01791	-0.01496	-0.01626	-0.01457	-0.01425	-0.01231	-0.01565	-0.01572		-7.60547	-6.49139	-9.41013	-8.23109	-9.29266	-8.5857	-8.64712	-7.6863	-10.0695	-10.2978		0.03288	0.03501	0.03667	0.03842	0.0399	0.04115	0.04235	0.04359	0.04493	0.04574		245	-9.11228	-7.93162	-17.1779	-2.14597
	472	-0.01567	-0.01244	-0.01753	-0.01567	-0.01552	-0.01479	-0.01428	-0.01295	-0.0155	-0.0153		-7.35689	-6.23259	-9.18786	-8.5972	-8.83828	-8.69633	-8.64705	-8.07919	-9.94901	-10.0054		0.03277	0.03499	0.03659	0.03831	0.03977	0.04104	0.04228	0.04356	0.04482	0.04564		244	-8.5866	-9.67654	-22.1872	-3.51785
	471.5	-0.01595	-0.01297	-0.01761	-0.01691	-0.01524	-0.01486	-0.0144	-0.01336	-0.01588	-0.01494		-7.47048	-6.47376	-9.20335	-9.25504	-8.67121	-8.72602	-8.70789	-8.32625	-10.172	-9.7466		0.0327	0.03484	0.03649	0.03821	0.03971	0.041	0.04222	0.0435	0.04473	0.04556		243	-7.13083	-9.5094	-26.2468	-4.38419
	471	-0.01402	-0.01294	-0.01515	-0.017	-0.01422	-0.01593	-0.01494	-0.01292	-0.01594	-0.01472		-6.55499	-6.42469	-7.89773	-9.27876	-8.07214	-9.33604	-9.02426	-8.04112	-10.1805	-9.5828		0.03263	0.03467	0.03638	0.03809	0.03962	0.0409	0.04217	0.04345	0.0446	0.04545		242	-7.00571	-10.4481	-28.5945	-5.49814
	470.5	-0.01308	-0.01389	-0.01485	-0.01762	-0.01613	-0.01614	-0.01466	-0.01269	-0.01679	-0.01479		-6.09786	-6.88556	-7.71479	-9.57836	-9.12411	-9.42162	-8.83751	-7.86684	-10.7127	-9.60505		0.03255	0.0346	0.03627	0.03795	0.03949	0.04076	0.04209	0.04328	0.04454	0.04534		241	-7.43588	-13.2947	-30.144	-5.98569
	470	-0.01362	-0.01401	-0.01541	-0.01632	-0.01577	-0.01606	-0.01428	-0.01253	-0.01682	-0.01581		-6.33437	-6.9197	-7.98461	-8.85499	-8.89012	-9.3502	-8.59364	-7.74518	-10.7136	-10.2448		0.03248	0.03448	0.03617	0.03788	0.03936	0.04064	0.042	0.04315	0.04446	0.04523		240	-7.48489	-14.0741	-34.8102	-6.84128
	469.5	-0.01348	-0.01327	-0.01437	-0.01619	-0.01574	-0.01629	-0.01518	-0.01344	-0.01708	-0.01488		-6.25117	-6.54835	-7.42317	-8.76083	-8.86574	-9.46083	-9.11117	-8.2762	-10.8436	-9.61354		0.03237	0.03446	0.03606	0.03777	0.03931	0.04054	0.04191	0.04299	0.04433	0.04511		239	-7.81106	-13.3651	-36.6389	-7.13239
	469	-0.01505	-0.01343	-0.01473	-0.01785	-0.01556	-0.0156	-0.0162	-0.01391	-0.01532	-0.01602		-6.96059	-6.60992	-7.58853	-9.61534	-8.73306	-9.02402	-9.70352	-8.53671	-9.69759	-10.3235		0.03229	0.03437	0.03597	0.03761	0.03919	0.04039	0.04182	0.04283	0.0442	0.04498		238	-8.51564	-10.7836	-36.9765	-6.90262
	468.5	-0.01541	-0.01291	-0.01478	-0.01857	-0.01576	-0.0157	-0.01578	-0.01381	-0.01566	-0.01632		-7.11205	-6.33057	-7.59466	-9.96918	-8.80258	-9.04873	-9.42423	-8.45494	-9.87651	-10.4832		0.03222	0.03422	0.03588	0.03749	0.03899	0.04023	0.04168	0.04275	0.04402	0.04486		237	-7.86973	-10.5804	-35.9089	-6.57181
	468	-0.01495	-0.01163	-0.01275	-0.01731	-0.01391	-0.01593	-0.01675	-0.01378	-0.01566	-0.01504		-6.87786	-5.6811	-6.53388	-9.25813	-7.74786	-9.14856	-9.96891	-8.41749	-9.84928	-9.63484		0.03212	0.03411	0.03577	0.03735	0.03889	0.04008	0.04156	0.04263	0.04392	0.04473		236	-8.38961	-14.2387	-36.8708	-6.1232
	467.5	-0.01466	-0.01161	-0.01274	-0.01665	-0.01426	-0.01567	-0.01669	-0.01331	-0.01625	-0.01518		-6.72586	-5.64065	-6.50208	-8.87337	-7.91801	-8.97157	-9.90769	-8.0997	-10.1782	-9.69995		0.03203	0.03392	0.03563	0.03721	0.03878	0.03997	0.04144	0.04249	0.04373	0.0446		235	-8.48198	-14.9336	-35.9473	-5.80264
	467	-0.01325	-0.0119	-0.01418	-0.01636	-0.01361	-0.01487	-0.01676	-0.0147	-0.01608	-0.01515		-6.05542	-5.75679	-7.21653	-8.68539	-7.5234	-8.48348	-9.9136	-8.90617	-10.0315	-9.65075		0.03191	0.03378	0.03552	0.03707	0.03861	0.03983	0.04128	0.04231	0.04355	0.04447		234	-9.31761	-13.0637	-38.0773	-5.70593
	466.5	-0.01418	-0.01257	-0.01228	-0.01608	-0.01408	-0.01558	-0.01661	-0.01392	-0.01703	-0.01527		-6.46336	-6.05815	-6.22595	-8.50261	-7.75868	-8.86399	-9.79023	-8.40451	-10.5889	-9.69374		0.03181	0.03366	0.03539	0.03692	0.03846	0.03971	0.04116	0.04216	0.0434	0.04431		233	-10.2749	-11.2388	-41.6278	-5.56894
	466	-0.01241	-0.0107	-0.01357	-0.01593	-0.01399	-0.01479	-0.01735	-0.01452	-0.01655	-0.01534		-5.62862	-5.13157	-6.85127	-8.38595	-7.68258	-8.37714	-10.1948	-8.73315	-10.2513	-9.70522		0.03167	0.03349	0.03526	0.03676	0.03832	0.03955	0.04102	0.04198	0.04324	0.04416		232	-9.35883	-11.4603	-37.6743	-6.0452
	465.5	-0.01307	-0.01048	-0.01309	-0.0157	-0.01403	-0.0156	-0.01788	-0.01514	-0.01545	-0.01546		-5.9152	-5.00552	-6.59122	-8.23301	-7.67293	-8.81032	-10.4643	-9.06883	-9.52856	-9.74725		0.03159	0.03335	0.03515	0.0366	0.03819	0.03943	0.04087	0.04182	0.04305	0.044		231	-10.7602	-12.1106	-36.7078	-5.82669
	465	-0.01349	-0.00994	-0.0127	-0.01372	-0.01447	-0.01547	-0.0177	-0.01349	-0.01337	-0.01464		-6.07665	-4.72647	-6.3638	-7.16056	-7.88157	-8.70251	-10.3164	-8.04887	-8.21194	-9.1913		0.03144	0.03318	0.03499	0.03643	0.03803	0.03928	0.04068	0.04164	0.04287	0.04382		230	-10.0127	-14.9268	-39.9591	-6.1524
	464.5	-0.01246	-0.0093	-0.01329	-0.01511	-0.01426	-0.01609	-0.01695	-0.01347	-0.01358	-0.01444		-5.58784	-4.40979	-6.62988	-7.8434	-7.73379	-9.01223	-9.82964	-7.9976	-8.30288	-9.02619		0.0313	0.03309	0.03482	0.03625	0.03785	0.03912	0.04048	0.04144	0.04267	0.04362		229	-10.3676	-17.4193	-45.4249	-6.31506
	464	-0.01258	-0.00928	-0.01464	-0.01429	-0.01283	-0.01715	-0.016	-0.01305	-0.0126	-0.01352		-5.61803	-4.38438	-7.27723	-7.3886	-6.92642	-9.57716	-9.2355	-7.71858	-7.66546	-8.41143		0.03118	0.033	0.03471	0.03609	0.03769	0.03899	0.0403	0.04128	0.04247	0.04343		228	-10.2013	-16.3094	-48.4028	-6.06601
	463.5	-0.01291	-0.00907	-0.01386	-0.01489	-0.01244	-0.01749	-0.01561	-0.01382	-0.01242	-0.01281		-5.73947	-4.26178	-6.8646	-7.6624	-6.68386	-9.72253	-8.97692	-8.15166	-7.51239	-7.92831		0.03103	0.03279	0.03457	0.03593	0.03752	0.03882	0.04014	0.04116	0.04224	0.04322		227	-10.3066	-16.6936	-51.3259	-6.18204
	463	-0.01268	-0.00884	-0.01475	-0.01401	-0.01301	-0.01721	-0.01441	-0.01339	-0.01228	-0.01287		-5.61264	-4.13582	-7.27136	-7.17754	-6.95768	-9.52859	-8.24435	-7.8607	-7.39397	-7.93149		0.0309	0.03264	0.03443	0.03576	0.03733	0.03865	0.03996	0.041	0.04204	0.04302		226	-10.9186	-18.1201	-52.4954	-6.32144
	462.5	-0.01108	-0.01057	-0.01499	-0.01264	-0.01384	-0.01708	-0.01422	-0.01334	-0.01207	-0.01222		-4.88051	-4.91038	-7.34986	-6.44654	-7.36211	-9.41994	-8.10027	-7.80969	-7.22202	-7.49243		0.03075	0.03244	0.03423	0.0356	0.03715	0.03851	0.03976	0.04087	0.04177	0.04282		225	-8.73438	-18.8711	-50.5559	-6.18262
	462	-0.00918	-0.01107	-0.01422	-0.01205	-0.01463	-0.01643	-0.01342	-0.01368	-0.01208	-0.01146		-4.02306	-5.12029	-6.94076	-6.11891	-7.7532	-9.0289	-7.60496	-7.96454	-7.19597	-6.99252		0.03059	0.03229	0.03407	0.03546	0.037	0.03836	0.03957	0.04064	0.0416	0.0426		224	-7.18728	-22.8016	-49.16	-5.40155
	461.5	-0.00855	-0.01291	-0.01436	-0.01245	-0.01444	-0.01584	-0.0113	-0.01371	-0.01175	-0.01198		-3.72938	-5.9436	-6.97033	-6.30187	-7.61798	-8.66018	-6.38324	-7.94317	-6.9675	-7.2666		0.03045	0.03214	0.03389	0.03533	0.03683	0.03818	0.03943	0.04046	0.04139	0.04236		223	-6.54303	-27.9802	-49.2255	-5.66254
	461	-0.00865	-0.01352	-0.01469	-0.01277	-0.01442	-0.01691	-0.01251	-0.01382	-0.01187	-0.01183		-3.75736	-6.19474	-7.09301	-6.42965	-7.56842	-9.20563	-7.02502	-7.97316	-7.00343	-7.143		0.03033	0.03198	0.03371	0.03515	0.03663	0.038	0.03922	0.04027	0.04118	0.04216		222	-6.07584	-30.7114	-48.4591	-5.18512
	460.5	-0.01007	-0.01484	-0.01431	-0.0137	-0.01357	-0.01852	-0.0123	-0.01411	-0.01186	-0.0119		-4.35278	-6.77902	-6.86984	-6.87065	-7.09047	-10.0348	-6.87426	-8.1	-6.9627	-7.14157		0.03017	0.03188	0.03351	0.03501	0.03647	0.03783	0.03902	0.04008	0.04098	0.0419		221	-5.85728	-33.3101	-47.3214	-5.46646
	460	-0.0103	-0.0145	-0.01507	-0.01425	-0.01353	-0.01741	-0.01071	-0.01447	-0.01123	-0.01201		-4.42792	-6.60262	-7.19977	-7.11566	-7.03649	-9.38908	-5.9591	-8.27244	-6.55566	-7.16767		0.03002	0.03179	0.03335	0.03485	0.03631	0.03764	0.03884	0.03992	0.04075	0.04167		220	-5.17288	-35.5973	-44.6539	-5.86594
	459.5	-0.01136	-0.01534	-0.01521	-0.01561	-0.01173	-0.01703	-0.01064	-0.01485	-0.0102	-0.01235		-4.86357	-6.96104	-7.22156	-7.75773	-6.06451	-9.13144	-5.88936	-8.45024	-5.92557	-7.3299		0.02988	0.03167	0.03316	0.03469	0.03609	0.03743	0.03863	0.03972	0.04054	0.04144		219	-5.91033	-37.3228	-47.7153	-5.99326
	459	-0.01137	-0.01673	-0.01531	-0.01546	-0.01082	-0.01686	-0.01024	-0.01441	-0.01165	-0.01182		-4.84114	-7.54846	-7.22707	-7.65066	-5.55767	-8.99466	-5.63569	-8.15115	-6.72505	-6.98019		0.02974	0.03149	0.03296	0.03454	0.03586	0.03723	0.03844	0.03948	0.04029	0.04121		218	-6.45686	-39.7625	-44.8411	-5.8631
	458.5	-0.00986	-0.01633	-0.01436	-0.01602	-0.01059	-0.01675	-0.01072	-0.01525	-0.01232	-0.01282		-4.1809	-7.33638	-6.74654	-7.89053	-5.41206	-8.8728	-5.87024	-8.57133	-7.07372	-7.52263		0.0296	0.03137	0.03279	0.03438	0.03568	0.03699	0.03824	0.03923	0.04008	0.04098		217	-6.90118	-42.5269	-48.5378	-5.55078
	458	-0.01087	-0.01763	-0.01476	-0.01656	-0.01109	-0.01585	-0.01089	-0.0143	-0.01371	-0.01449		-4.5856	-7.8819	-6.89235	-8.12053	-5.637	-8.34943	-5.93394	-7.98675	-7.82667	-8.46065		0.02944	0.0312	0.03261	0.03424	0.03549	0.03678	0.03803	0.03899	0.03985	0.04075		216	-8.93347	-41.771	-53.2991	-6.91495
	457.5	-0.01122	-0.0174	-0.01466	-0.01508	-0.01234	-0.01423	-0.0104	-0.01431	-0.01457	-0.01496		-4.70301	-7.72553	-6.81225	-7.35457	-6.24375	-7.44983	-5.63257	-7.9465	-8.26795	-8.68883		0.02927	0.031	0.03244	0.03405	0.03532	0.03656	0.0378	0.03877	0.03962	0.04053		215	-11.6271	-35.975	-61.4115	-7.22049
	457	-0.01272	-0.01655	-0.01497	-0.01438	-0.01146	-0.01278	-0.01248	-0.01361	-0.01328	-0.01512		-5.30843	-7.31429	-6.91158	-6.98129	-5.77136	-6.64664	-6.72377	-7.51269	-7.4936	-8.7236		0.02913	0.03085	0.03224	0.0339	0.03515	0.03631	0.0376	0.03853	0.03938	0.04028		214	-13.7043	-32.7044	-69.5607	-7.54691
	456.5	-0.01324	-0.01888	-0.01432	-0.01508	-0.01283	-0.01224	-0.01285	-0.0134	-0.01335	-0.01519		-5.4963	-8.27623	-6.5816	-7.27717	-6.42357	-6.32597	-6.87756	-7.34819	-7.48429	-8.71774		0.02898	0.0306	0.0321	0.0337	0.03495	0.03607	0.03736	0.03828	0.03913	0.04005		213	-15.4529	-27.7544	-68.8124	-7.56052
	456	-0.01394	-0.01832	-0.01502	-0.016	-0.01234	-0.01414	-0.01278	-0.01414	-0.01432	-0.01544		-5.75943	-7.97508	-6.87087	-7.67606	-6.14805	-7.25015	-6.79153	-7.71025	-7.97319	-8.8043		0.02885	0.0304	0.03193	0.03349	0.03477	0.0358	0.0371	0.03806	0.03887	0.0398		212	-16.1791	-25.4878	-67.2592	-7.4538
	455.5	-0.01461	-0.01794	-0.01529	-0.01632	-0.01261	-0.01512	-0.01501	-0.0144	-0.01457	-0.01528		-6.00874	-7.76891	-6.94855	-7.78435	-6.2417	-7.69975	-7.92833	-7.80741	-8.05579	-8.6669		0.02871	0.03024	0.03173	0.03329	0.03455	0.03556	0.03688	0.03786	0.03859	0.03959		211	-18.5388	-19.9733	-60.9408	-6.99158
	455	-0.01653	-0.01664	-0.01765	-0.01716	-0.01357	-0.01646	-0.01628	-0.01396	-0.01595	-0.01632		-6.75533	-7.16733	-7.97684	-8.13357	-6.67963	-8.3307	-8.54121	-7.51833	-8.76843	-9.19813		0.02853	0.03007	0.03156	0.03309	0.03436	0.03534	0.03663	0.0376	0.03838	0.03935		210	-18.6047	-15.3612	-59.6472	-6.69827
	454.5	-0.01612	-0.01598	-0.01725	-0.01771	-0.01464	-0.01391	-0.01633	-0.01366	-0.01625	-0.01664		-6.55277	-6.84639	-7.75766	-8.33798	-7.16755	-6.98852	-8.5143	-7.30715	-8.87773	-9.31132		0.02837	0.02991	0.03139	0.03287	0.03417	0.03508	0.0364	0.03735	0.03815	0.03907		209	-18.0621	-15.3561	-58.9445	-6.74045
	454	-0.01642	-0.01482	-0.01762	-0.0168	-0.01387	-0.01418	-0.01638	-0.01446	-0.01672	-0.01632		-6.63597	-6.30889	-7.88488	-7.86893	-6.74704	-7.072	-8.48967	-7.68541	-9.0895	-9.08122		0.02822	0.02971	0.03124	0.03269	0.03395	0.03483	0.03619	0.03711	0.03795	0.03884		208	-17.6918	-16.4664	-54.1443	-4.966
	453.5	-0.01673	-0.01393	-0.01779	-0.01727	-0.01541	-0.0149	-0.01729	-0.01441	-0.01674	-0.01707		-6.72658	-5.88901	-7.91808	-8.04066	-7.44876	-7.38744	-8.90476	-7.61174	-9.03921	-9.4494		0.02807	0.02952	0.03108	0.0325	0.03375	0.0346	0.03596	0.03687	0.03769	0.03864		207	-17.0396	-17.4477	-44.8916	-3.93707
	453	-0.01671	-0.01472	-0.01795	-0.01587	-0.01683	-0.01561	-0.0183	-0.01747	-0.01796	-0.01662		-6.67699	-6.1876	-7.94784	-7.34354	-8.09439	-7.69598	-9.37697	-9.16726	-9.63671	-9.14722		0.02789	0.02936	0.03091	0.03231	0.03357	0.03441	0.03578	0.03664	0.03745	0.03842		206	-18.1435	-18.4091	-30.8994	-3.93774
	452.5	-0.01595	-0.01441	-0.01711	-0.01736	-0.01892	-0.01596	-0.01846	-0.01812	-0.01837	-0.01715		-6.33913	-6.03284	-7.52946	-7.98268	-9.05559	-7.81675	-9.40587	-9.44233	-9.79976	-9.37083		0.02774	0.02922	0.03072	0.0321	0.03341	0.03419	0.03557	0.03637	0.03725	0.03814		205	-17.7752	-18.4533	-26.8535	-4.03177
	452	-0.01675	-0.01433	-0.01781	-0.0172	-0.0183	-0.01617	-0.01902	-0.01882	-0.01905	-0.01617		-6.61891	-5.96442	-7.79619	-7.85625	-8.71632	-7.87772	-9.62461	-9.74372	-10.0846	-8.77089		0.02758	0.02905	0.03056	0.03188	0.03325	0.03401	0.03532	0.03614	0.03696	0.03788		204	-17.4776	-21.3814	-29.3077	-4.35446
	451.5	-0.01761	-0.01398	-0.01754	-0.01712	-0.01949	-0.01678	-0.01837	-0.01875	-0.01899	-0.01414		-6.92157	-5.78747	-7.64386	-7.76979	-9.23604	-8.12068	-9.22867	-9.64923	-9.99107	-7.62255		0.02743	0.02891	0.03043	0.03168	0.03308	0.0338	0.03508	0.03594	0.03673	0.03763		203	-16.4919	-23.7343	-32.0919	-4.45804
	451	-0.01713	-0.01362	-0.01735	-0.01747	-0.01818	-0.01594	-0.01827	-0.01883	-0.01815	-0.01424		-6.69286	-5.61372	-7.51638	-7.87676	-8.55654	-7.67435	-9.136	-9.6414	-9.49043	-7.62799		0.02728	0.02878	0.03025	0.03148	0.03286	0.03361	0.0349	0.03574	0.0365	0.0374		202	-15.9392	-27.3717	-37.9596	-4.6088
	450.5	-0.0165	-0.01452	-0.01768	-0.01693	-0.02001	-0.0168	-0.01614	-0.01868	-0.01932	-0.01539		-6.41278	-5.9493	-7.61676	-7.59263	-9.35622	-8.04127	-8.01522	-9.5026	-10.0355	-8.18563		0.02714	0.0286	0.03008	0.03131	0.03264	0.03342	0.03467	0.03552	0.03626	0.03714		201	-16.8993	-26.2819	-38.9632	-4.05313
	450	-0.0159	-0.01409	-0.01727	-0.01725	-0.01936	-0.01785	-0.01622	-0.01941	-0.02024	-0.01462		-6.1477	-5.7556	-7.39883	-7.69244	-9.00115	-8.50212	-8.01345	-9.81156	-10.4427	-7.7308		0.027	0.02851	0.02992	0.03114	0.03246	0.03326	0.03448	0.0353	0.03603	0.03692		200	-19.0999	-22.8801	-43.6746	-3.96045
[truncated: 6 more columns]

## Sheet: Figure 4
	Figure 4d
	light source-BrNpA film-p(phNA) film-detector						light source-p(phNA) film-BrNpA film-detector
	Wavelength (nm)	CPL (mdeg)		DC (V)			Wavelength (nm)	CPL (mdeg)	DC (V)
	750	-11.4362	18.7021	0.03173	0.06131		750	0.39806	0.04851
	749.5	-10.7901	19.2787	0.03226	0.06197		749.5	1.04809	0.04904
	749	-10.9721	20.3963	0.03278	0.06261		749	1.34041	0.04957
	748.5	-11.2168	20.3824	0.03329	0.06332		748.5	1.27798	0.05012
	748	-11.5847	20.0607	0.03379	0.06402		748	1.16654	0.05071
	747.5	-12.4296	20.3211	0.03429	0.06466		747.5	1.0296	0.05126
	747	-12.0268	21.7393	0.03477	0.06532		747	0.81259	0.05183
	746.5	-11.4278	22.4897	0.03532	0.06602		746.5	0.55481	0.05237
	746	-11.7376	22.8099	0.03582	0.06669		746	0.16707	0.05292
	745.5	-12.2313	23.3337	0.03636	0.06738		745.5	-0.09227	0.05351
	745	-12.2489	23.2745	0.03697	0.06805		745	-0.23565	0.05406
	744.5	-12.8104	23.6802	0.03745	0.0687		744.5	-0.28395	0.05465
	744	-13.3508	23.581	0.03807	0.06943		744	-0.37546	0.05525
	743.5	-13.4774	24.5113	0.03862	0.07014		743.5	-0.49921	0.0559
	743	-14.0037	24.5282	0.03915	0.0708		743	-0.36503	0.05651
	742.5	-14.8241	24.1113	0.03978	0.07158		742.5	-0.34677	0.05714
	742	-15.3489	23.2567	0.04031	0.07228		742	-0.63367	0.05775
	741.5	-15.1326	24.3047	0.04096	0.07301		741.5	-0.75253	0.05832
	741	-15.5686	24.3489	0.04154	0.07378		741	-0.66641	0.05893
	740.5	-16.4886	24.4788	0.04216	0.07456		740.5	-0.58526	0.05957
	740	-16.8833	25.3251	0.04281	0.07537		740	0.12771	0.06022
	739.5	-16.6533	25.4149	0.04338	0.07616		739.5	0.67096	0.06085
	739	-16.9146	25.5169	0.04408	0.07688		739	0.80135	0.0615
	738.5	-16.5791	26.4254	0.04465	0.07773		738.5	0.78791	0.0621
	738	-17.1266	26.0416	0.04535	0.07854		738	0.81732	0.06282
	737.5	-16.7811	25.7264	0.04599	0.07938		737.5	1.15111	0.06349
	737	-17.0634	26.4086	0.04664	0.08017		737	1.25848	0.06415
	736.5	-17.6395	26.6982	0.04733	0.08094		736.5	0.73386	0.06476
	736	-17.4874	27.3982	0.04794	0.08176		736	0.94512	0.06544
	735.5	-16.731	27.5993	0.04869	0.08253		735.5	0.9391	0.06611
	735	-17.5685	28.3152	0.04935	0.08337		735	1.57261	0.06683
	734.5	-18.1619	28.845	0.05007	0.0842		734.5	1.33018	0.0675
	734	-17.1625	29.2023	0.05076	0.08504		734	1.54318	0.06818
	733.5	-17.7977	28.9796	0.0515	0.08586		733.5	0.68863	0.06892
	733	-17.8429	28.4051	0.05219	0.08669		733	0.60359	0.06967
	732.5	-19.0263	28.5936	0.05289	0.08749		732.5	0.37499	0.07041
	732	-18.4557	29.1436	0.05367	0.08843		732	0.1381	0.07118
	731.5	-19.3696	30.4862	0.05438	0.08924		731.5	0.16925	0.07196
	731	-19.0948	32.1269	0.05511	0.09012		731	0.34895	0.07266
	730.5	-19.7912	31.5809	0.05583	0.09098		730.5	-0.42592	0.07342
	730	-21.0999	31.3792	0.05657	0.09179		730	0.12268	0.07416
	729.5	-21.5997	32.7937	0.05737	0.09271		729.5	-0.11301	0.07496
	729	-21.5443	32.9461	0.05815	0.09372		729	-0.12221	0.0758
	728.5	-21.3151	34.202	0.05888	0.09462		728.5	-0.52548	0.07661
	728	-21.3244	34.3349	0.05974	0.09563		728	-0.43031	0.07746
	727.5	-21.8591	35.1363	0.0605	0.09651		727.5	-0.33861	0.07826
	727	-21.8257	36.9311	0.06138	0.09752		727	0.12925	0.07909
	726.5	-21.761	38.6847	0.06221	0.09846		726.5	0.68378	0.07985
	726	-21.7975	39.4367	0.06309	0.0995		726	0.57935	0.08071
	725.5	-22.7847	39.1948	0.06385	0.10037		725.5	0.78955	0.08151
	725	-22.3967	38.8975	0.06473	0.10144		725	1.39017	0.08234
	724.5	-23.6328	38.1348	0.06559	0.10244		724.5	1.37366	0.08316
	724	-23.4159	40.1148	0.06641	0.10337		724	1.20179	0.08393
	723.5	-23.5082	42.4618	0.06724	0.10446		723.5	1.12716	0.0848
	723	-23.9587	41.9716	0.06804	0.10543		723	1.11055	0.08558
	722.5	-25.1511	40.8367	0.06891	0.10633		722.5	1.39189	0.08637
	722	-25.4713	41.0448	0.06978	0.10734		722	1.43973	0.08721
	721.5	-25.0905	41.3863	0.07063	0.10833		721.5	1.23992	0.08802
	721	-25.9096	42.9806	0.07148	0.10929		721	-0.07324	0.0889
	720.5	-26.4328	43.9151	0.07228	0.11032		720.5	-0.31763	0.08974
	720	-26.9085	42.5759	0.07316	0.11131		720	-0.88328	0.09059
	719.5	-26.6244	42.4704	0.07399	0.1122		719.5	-0.84765	0.09143
	719	-27.0319	42.9808	0.07486	0.11324		719	-1.50882	0.09228
	718.5	-26.7131	43.2935	0.07577	0.1143		718.5	-1.3648	0.0932
	718	-27.1066	43.55	0.07661	0.11525		718	-1.74351	0.09405
	717.5	-26.105	44.0871	0.07751	0.11636		717.5	-2.07641	0.09499
	717	-25.9646	45.1457	0.07841	0.11747		717	-1.44132	0.09596
	716.5	-25.4101	44.7601	0.07936	0.1185		716.5	-1.40112	0.09682
	716	-25.5525	44.6495	0.08029	0.1196		716	-0.94978	0.09777
	715.5	-27.1514	46.5271	0.0812	0.12075		715.5	-1.4229	0.09872
	715	-28.0611	46.9519	0.08216	0.12176		715	-1.54231	0.09954
	714.5	-29.3327	46.3376	0.08308	0.12293		714.5	-0.97981	0.10055
	714	-28.214	46.7316	0.0841	0.12408		714	-0.56713	0.10148
	713.5	-28.8452	45.2871	0.08508	0.12519		713.5	-0.22376	0.10245
	713	-29.7501	45.8845	0.08607	0.12641		713	0.06171	0.10344
	712.5	-30.4829	48.1585	0.0871	0.1277		712.5	0.1094	0.10443
	712	-32.4926	49.6826	0.08807	0.12888		712	0.91557	0.10545
	711.5	-33.2081	48.8435	0.08907	0.13017		711.5	0.95714	0.10643
	711	-34.3423	49.511	0.09003	0.1313		711	0.86368	0.10743
	710.5	-36.113	50.1186	0.0912	0.13254		710.5	1.45525	0.10844
	710	-36.5712	51.8376	0.09223	0.13377		710	1.48815	0.1095
	709.5	-35.8703	51.8386	0.09331	0.13505		709.5	1.42915	0.11054
	709	-35.6083	52.834	0.09441	0.13626		709	1.41105	0.11156
	708.5	-35.4734	54.0029	0.09548	0.13761		708.5	1.64319	0.11278
	708	-35.6474	53.6141	0.09658	0.13888		708	1.86852	0.11379
	707.5	-37.534	53.4567	0.09769	0.14018		707.5	1.86211	0.11497
	707	-38.9553	56.1521	0.09878	0.14143		707	2.77615	0.11609
	706.5	-38.3906	57.3207	0.09979	0.14269		706.5	2.96361	0.11718
	706	-38.2728	57.5574	0.10091	0.14404		706	3.32094	0.11832
	705.5	-38.5302	56.9939	0.10197	0.1453		705.5	2.70667	0.11946
	705	-39.5426	58.567	0.10305	0.14664		705	2.97724	0.1206
	704.5	-40.0269	59.1832	0.10428	0.14798		704.5	3.21656	0.12172
	704	-40.1551	58.6318	0.1053	0.14928		704	3.63021	0.12284
	703.5	-41.0564	58.3491	0.10636	0.15057		703.5	2.89671	0.12394
	703	-42.5661	58.5977	0.10741	0.15189		703	2.54106	0.12511
	702.5	-42.2802	57.8104	0.1085	0.15315		702.5	2.53905	0.12631
	702	-41.7946	58.6768	0.10966	0.15456		702	2.12184	0.12745
	701.5	-41.7327	59.6942	0.11071	0.15584		701.5	2.05836	0.12867
	701	-41.5529	61.0118	0.11188	0.15725		701	2.42139	0.12989
	700.5	-41.8237	61.9139	0.11298	0.15861		700.5	1.93053	0.13106
	700	-42.2484	62.0676	0.11412	0.16004		700	2.11215	0.13232
	699.5	-43.3979	63.1834	0.11531	0.1614		699.5	1.86404	0.13354
	699	-44.0644	64.1277	0.11638	0.16279		699	2.36264	0.13476
	698.5	-43.2835	64.4239	0.11757	0.16413		698.5	2.26332	0.13599
	698	-43.2616	65.4814	0.1187	0.16556		698	1.17995	0.13724
	697.5	-43.5222	68.5617	0.11983	0.16697		697.5	0.4824	0.13848
	697	-44.9613	68.5135	0.12108	0.16839		697	0.35774	0.13979
	696.5	-44.2649	69.8993	0.12227	0.16975		696.5	0.59472	0.1411
	696	-45.4424	71.0008	0.12351	0.17133		696	0.64113	0.14234
	695.5	-45.2728	70.1943	0.12459	0.17266		695.5	0.46862	0.14368
	695	-45.7247	69.4886	0.12585	0.17422		695	0.42409	0.14494
	694.5	-48.2207	71.0557	0.1271	0.17565		694.5	0.30917	0.14628
	694	-47.6553	70.9376	0.12832	0.17714		694	-0.37156	0.14761
	693.5	-47.0487	69.0404	0.12959	0.17854		693.5	-1.84761	0.14881
	693	-48.2308	68.4248	0.13076	0.17993		693	-2.32943	0.15013
	692.5	-48.2957	66.0005	0.1321	0.1813		692.5	-2.7344	0.15144
	692	-49.7022	65.3192	0.1334	0.18277		692	-2.25286	0.15274
	691.5	-50.4245	66.1333	0.13459	0.18418		691.5	-2.10943	0.15408
	691	-50.4733	66.024	0.13599	0.18571		691	-1.70538	0.15548
	690.5	-51.2177	66.8176	0.13717	0.18711		690.5	-0.7112	0.15685
	690	-52.9861	67.7701	0.13851	0.1887		690	-1.0452	0.15823
	689.5	-53.1878	67.6149	0.13983	0.19011		689.5	-0.7711	0.15964
	689	-53.5767	68.0011	0.14113	0.19173		689	-1.32662	0.16097
	688.5	-55.5546	70.2513	0.14244	0.19321		688.5	-0.98295	0.16238
	688	-55.8427	71.6163	0.14369	0.19484		688	-0.61139	0.16382
	687.5	-56.217	71.5902	0.14506	0.19645		687.5	0.85184	0.16526
	687	-57.755	71.7557	0.14642	0.19808		687	1.36136	0.16678
	686.5	-58.247	73.1749	0.14768	0.19963		686.5	1.73773	0.16817
	686	-58.9693	76.1939	0.14906	0.20127		686	2.30832	0.16963
	685.5	-58.2217	77.8966	0.15037	0.20299		685.5	2.77682	0.17118
	685	-58.948	78.5284	0.15174	0.20469		685	1.05063	0.17269
	684.5	-59.2653	79.1765	0.15311	0.20636		684.5	0.51393	0.17423
	684	-60.3342	80.9841	0.15447	0.20806		684	0.28813	0.17573
	683.5	-62.1672	81.796	0.15585	0.20973		683.5	0.717	0.17729
	683	-61.9459	82.2988	0.15723	0.21147		683	0.0665	0.17882
	682.5	-62.3272	82.832	0.15864	0.21311		682.5	0.32592	0.18042
	682	-62.1019	82.5467	0.15999	0.21476		682	0.24115	0.18197
	681.5	-62.9576	82.6776	0.16152	0.21652		681.5	0.93906	0.18355
	681	-63.8214	83.1169	0.16289	0.21819		681	0.36257	0.18509
	680.5	-65.7888	85.2625	0.16442	0.22009		680.5	0.09022	0.18674
	680	-65.8122	85.6228	0.1658	0.22179		680	0.73582	0.18832
	679.5	-67.5016	87.9401	0.16723	0.22364		679.5	0.73096	0.19003
	679	-68.9714	91.5259	0.16881	0.22541		679	-0.06552	0.19173
	678.5	-68.7739	92.2888	0.17028	0.22708		678.5	0.45215	0.19327
	678	-72.0231	92.3423	0.17179	0.22887		678	0.84054	0.19498
	677.5	-71.6424	92.4921	0.17325	0.2305		677.5	0.09613	0.19659
	677	-71.4537	92.7526	0.17476	0.23244		677	0.34828	0.19827
	676.5	-71.6707	92.8474	0.1762	0.23421		676.5	0.39521	0.19987
	676	-73.8606	93.6627	0.17768	0.23589		676	0.96027	0.20144
	675.5	-75.4314	95.8102	0.17917	0.23767		675.5	1.15468	0.20304
	675	-77.2084	97.7969	0.18058	0.23937		675	0.5037	0.20469
	674.5	-77.415	99.4153	0.182	0.241		674.5	1.04338	0.20626
	674	-77.8838	96.7611	0.18334	0.24257		674	1.87074	0.20793
	673.5	-77.7975	96.5297	0.18483	0.24422		673.5	1.57539	0.20957
	673	-78.295	97.1	0.18642	0.24601		673	1.93829	0.21126
	672.5	-80.632	94.9272	0.18768	0.24767		672.5	1.55809	0.21278
	672	-80.5237	94.8468	0.18918	0.24946		672	1.72287	0.21453
	671.5	-79.6289	98.3868	0.19075	0.25129		671.5	2.25601	0.21619
	671	-81.0114	98.5448	0.19208	0.25295		671	2.64285	0.21782
	670.5	-83.8065	98.9592	0.1936	0.25484		670.5	2.74453	0.21955
	670	-83.5735	101.581	0.19505	0.25645		670	2.94571	0.22119
	669.5	-84.9043	104.337	0.19654	0.25832		669.5	2.78725	0.223
	669	-84.8123	104.26	0.19807	0.26013		669	3.6596	0.22469
	668.5	-84.0999	104.16	0.19963	0.26207		668.5	3.2054	0.22656
	668	-84.6817	105.57	0.20114	0.2638		668	2.77629	0.2282
	667.5	-85.35	107.104	0.20265	0.2656		667.5	3.11367	0.2299
	667	-86.1363	110.393	0.20414	0.26757		667	3.00575	0.23157
	666.5	-86.5735	112.683	0.20561	0.26926		666.5	1.29891	0.23316
	666	-85.8694	114.151	0.20711	0.27101		666	1.21615	0.23487
	665.5	-87.0176	115.763	0.20873	0.2728		665.5	2.03731	0.23659
	665	-88.6571	113.788	0.21021	0.27462		665	1.53771	0.23828
	664.5	-89.1206	115.47	0.21174	0.27638		664.5	1.16443	0.23999
	664	-86.7596	116.035	0.21345	0.27827		664	1.42218	0.24169
	663.5	-86.7837	116.839	0.21499	0.28		663.5	0.89824	0.24342
	663	-87.6117	116.138	0.21662	0.28185		663	1.65842	0.24512
	662.5	-88.5078	116.424	0.21808	0.28366		662.5	1.85548	0.2468
	662	-89.0397	118.696	0.21963	0.2855		662	1.8633	0.24853
	661.5	-88.6471	117.802	0.2213	0.2874		661.5	2.05446	0.25022
	661	-91.2206	119.631	0.2229	0.28944		661	2.11512	0.25211
	660.5	-92.3875	119.223	0.22452	0.29117		660.5	2.2774	0.25396
	660	-91.6738	116.805	0.22631	0.29331		660	3.00667	0.25574
	659.5	-92.9894	119.226	0.22785	0.29515		659.5	3.88804	0.25757
	659	-92.7293	119.549	0.22953	0.29717		659	4.05372	0.25935
	658.5	-91.0898	120.21	0.23123	0.2991		658.5	3.32407	0.26114
	658	-91.747	121.684	0.23284	0.30107		658	4.08231	0.26296
	657.5	-94.8567	123.757	0.23435	0.30307		657.5	3.9783	0.26473
	657	-96.7855	122.14	0.23604	0.30484		657	4.75142	0.26649
	656.5	-98.1406	122.776	0.23744	0.30692		656.5	4.97927	0.26825
	656	-100.159	124.336	0.23917	0.3088		656	5.1801	0.27014
	655.5	-101.988	125.098	0.24084	0.31065		655.5	5.33692	0.27188
	655	-103.36	128.577	0.24228	0.31256		655	4.24732	0.27362
	654.5	-103.872	128.726	0.24385	0.31427		654.5	4.48211	0.27546
	654	-103.928	129	0.24562	0.31651		654	2.82164	0.27718
	653.5	-106.82	131.588	0.24717	0.31817		653.5	2.31112	0.27897
	653	-107.227	132.406	0.24871	0.32007		653	0.45105	0.28083
	652.5	-108.052	134.199	0.25028	0.32198		652.5	0.3789	0.28258
	652	-109.916	136.349	0.25185	0.32367		652	0.12381	0.28441
	651.5	-112.197	139.552	0.25351	0.32574		651.5	-0.70381	0.28625
	651	-110.95	139.909	0.2551	0.32758		651	-0.42781	0.28811
	650.5	-113.211	142.101	0.25666	0.32946		650.5	-1.60455	0.28984
	650	-113.416	144.482	0.25839	0.33126		650	-3.0542	0.29166
	649.5	-114.599	143.136	0.26018	0.33327		649.5	-3.84694	0.29354
	649	-116.433	143.437	0.26169	0.33522		649	-5.14797	0.29531
	648.5	-116.548	144.195	0.26327	0.33711		648.5	-5.37884	0.29712
	648	-116.929	146.482	0.26494	0.33926		648	-6.09008	0.29881
	647.5	-117.74	146.838	0.26653	0.34106		647.5	-4.24383	0.30057
	647	-115.347	147.148	0.26804	0.34293		647	-4.06066	0.30238
	646.5	-114.37	147.024	0.26966	0.3451		646.5	-2.75129	0.30415
	646	-114.814	147.851	0.27127	0.34684		646	-3.00384	0.30592
	645.5	-117.305	147.739	0.27276	0.34895		645.5	-2.805	0.30772
	645	-116.751	146.574	0.27438	0.35076		645	-0.42595	0.30941
	644.5	-118.071	146.568	0.27597	0.35262		644.5	-2.29498	0.31123
	644	-120.13	146.684	0.27744	0.35472		644	-2.72944	0.31296
	643.5	-121.49	149.379	0.27892	0.35662		643.5	-2.88143	0.31474
	643	-119.896	152.831	0.28027	0.35861		643	-2.14347	0.31647
	642.5	-119.173	155.072	0.28197	0.3607		642.5	-1.58255	0.31815
	642	-121.101	155.609	0.28358	0.36252		642	-1.38053	0.31993
	641.5	-121.415	155.037	0.28514	0.36428		641.5	-0.74119	0.32153
	641	-123.309	156.817	0.28653	0.36625		641	-1.26878	0.32332
	640.5	-122.764	160.757	0.28782	0.36834		640.5	-1.21484	0.32495
	640	-125.65	164.54	0.28962	0.37022		640	-1.88156	0.32669
	639.5	-128.025	167.905	0.29113	0.37201		639.5	-0.48949	0.3283
	639	-127.822	170.097	0.29268	0.37415		639	-0.53691	0.3299
	638.5	-127.655	173.964	0.2942	0.37603		638.5	-0.07967	0.33156
	638	-126.872	173.071	0.29557	0.37795		638	-1.23811	0.33333
	637.5	-128.521	176.498	0.29728	0.37995		637.5	-0.52973	0.33503
	637	-126.807	176.931	0.29886	0.38175		637	0.8931	0.33666
	636.5	-127.969	176.341	0.30038	0.38367		636.5	1.57272	0.3383
	636	-129.822	175.803	0.30199	0.38552		636	0.38407	0.33992
	635.5	-127.967	177.527	0.30328	0.38729		635.5	0.46291	0.34156
	635	-127.309	178.724	0.30491	0.38932		635	0.0229	0.34321
	634.5	-127.482	180.864	0.30653	0.39113		634.5	-0.32002	0.34469
	634	-128.244	182.664	0.30824	0.39308		634	-1.00846	0.34657
	633.5	-131.746	182.424	0.30997	0.39493		633.5	-0.5045	0.34815
	633	-133.47	180.963	0.31146	0.39681		633	0.57693	0.34987
	632.5	-133.978	182.14	0.31319	0.3987		632.5	0.79369	0.35153
	632	-136.366	180.946	0.3148	0.40049		632	1.26419	0.35326
	631.5	-137.759	180.748	0.31641	0.40242		631.5	0.52552	0.35491
	631	-138.789	182.592	0.31805	0.40409		631	0.51505	0.35642
	630.5	-138.617	183.873	0.31955	0.40609		630.5	0.91146	0.35826
	630	-139.068	186.533	0.32095	0.4078		630	0.72309	0.35993
	629.5	-140.668	188.16	0.32253	0.40962		629.5	2.27069	0.3617
	629	-143.576	187.975	0.32409	0.41132		629	2.81092	0.36344
	628.5	-146.001	188.459	0.3256	0.4132		628.5	3.95835	0.36522
	628	-149.004	187.653	0.32691	0.41486		628	4.88708	0.36703
	627.5	-149.484	188.426	0.32836	0.41652		627.5	5.33794	0.36855
	627	-151.378	190.725	0.32978	0.41823		627	4.61986	0.37045
	626.5	-151.336	192.321	0.33092	0.42002		626.5	3.40198	0.37197
	626	-151.312	193.569	0.33218	0.42166		626	3.99739	0.37355
	625.5	-152.967	195.302	0.33341	0.42324		625.5	3.61999	0.37523
	625	-154.931	198.504	0.33496	0.42478		625	5.11309	0.37677
	624.5	-156.591	198.133	0.33622	0.42669		624.5	6.17831	0.37837
	624	-156.797	200.109	0.33743	0.42823		624	6.55323	0.38001
	623.5	-156.543	199.744	0.33901	0.42978		623.5	6.52585	0.38133
	623	-156.481	198.196	0.34034	0.43137		623	6.22576	0.38284
	622.5	-154.779	200.135	0.3416	0.43306		622.5	6.63708	0.38428
	622	-154.526	199.344	0.34287	0.43463		622	6.29994	0.38581
	621.5	-154.607	201.903	0.3442	0.43618		621.5	5.92685	0.38736
	621	-156.992	202.951	0.34561	0.4377		621	5.5866	0.38908
	620.5	-155.288	202.691	0.34679	0.43922		620.5	6.55622	0.39049
	620	-157.478	201.078	0.34828	0.4406		620	7.64482	0.39217
	619.5	-158.635	200.91	0.34966	0.44202		619.5	6.51687	0.3938
	619	-158.813	201.535	0.35093	0.44345		619	5.05759	0.39525
	618.5	-159.267	202.914	0.35209	0.44505		618.5	4.32168	0.39681
	618	-158.091	205.891	0.35335	0.44634		618	3.87988	0.39833
	617.5	-160.796	206.726	0.35464	0.44743		617.5	3.09687	0.39968
	617	-163.64	207.028	0.35583	0.44889		617	2.89502	0.40135
	616.5	-165.348	208.031	0.35697	0.45016		616.5	1.99812	0.40267
	616	-166.492	213.024	0.35827	0.45135		616	2.07115	0.40434
	615.5	-168.916	214.66	0.35943	0.4525		615.5	1.33419	0.40545
	615	-166.346	212.447	0.36058	0.45357		615	1.70106	0.40686
	614.5	-164.488	212.998	0.36167	0.45501		614.5	1.28353	0.4081
	614	-166.273	213.625	0.36275	0.45622		614	1.18882	0.40933
	613.5	-165.303	214.31	0.36372	0.45731		613.5	0.55001	0.41069
	613	-166.471	215.487	0.36466	0.45839		613	0.03434	0.41191
	612.5	-164.329	217.596	0.3657	0.45944		612.5	1.61185	0.41317
	612	-164.72	216.293	0.36671	0.46051		612	1.42323	0.41442
	611.5	-167.205	215.385	0.36756	0.46153		611.5	1.59626	0.41563
	611	-166.767	216.763	0.36825	0.4627		611	1.71433	0.41696
	610.5	-166.395	217.585	0.36908	0.464		610.5	2.11303	0.41809
	610	-166.853	217.338	0.3699	0.46507		610	2.28385	0.4193
	609.5	-167.975	217.412	0.37047	0.46617		609.5	1.36866	0.42054
	609	-167	217.571	0.37124	0.46717		609	2.34858	0.4218
	608.5	-168.94	219.708	0.37187	0.4682		608.5	2.39517	0.42298
	608	-171.064	220.769	0.37245	0.46901		608	2.24689	0.42424
	607.5	-172.424	224.806	0.37321	0.46952		607.5	0.91989	0.42523
	607	-174.509	225.452	0.3738	0.47037		607	0.09275	0.4264
	606.5	-173.787	226.816	0.37448	0.47129		606.5	-0.33145	0.42736
	606	-173.356	226.538	0.37499	0.47207		606	0.19269	0.42856
	605.5	-174.286	229.987	0.37549	0.47275		605.5	0.22338	0.42948
	605	-173.54	231.049	0.37603	0.4734		605	0.28411	0.43054
	604.5	-172.8	229.193	0.37656	0.47396		604.5	-0.19607	0.4315
	604	-173.556	229.507	0.37703	0.47426		604	-2.66941	0.43236
	603.5	-174.836	229.176	0.3774	0.47474		603.5	-3.39592	0.43343
	603	-176.76	230.517	0.37797	0.47503		603	-2.89022	0.43419
	602.5	-179.048	228.935	0.3783	0.47537		602.5	-3.51375	0.43498
	602	-179.551	229.527	0.37864	0.4759		602	-4.18406	0.43585
	601.5	-179.031	229.353	0.37902	0.4762		601.5	-4.48514	0.43654
	601	-179.687	228.431	0.37919	0.47685		601	-4.55548	0.43741
	600.5	-178.81	228.492	0.37949	0.47718		600.5	-4.26905	0.438
	600	-178.774	229.926	0.37983	0.47751		600	-3.45931	0.43884
	599.5	-182.072	228.216	0.38015	0.47781		599.5	-2.11749	0.43948
	599	-182.893	225.52	0.38031	0.47781		599	-2.09894	0.43998
	598.5	-185.613	225.621	0.3805	0.47793		598.5	-2.14355	0.44047
	598	-187.856	225.735	0.38079	0.47804		598	-1.91286	0.4409
	597.5	-189.657	226.336	0.38081	0.47802		597.5	-0.69112	0.44123
	597	-190.022	225.089	0.38103	0.47788		597	-0.32774	0.4416
	596.5	-189.37	225.358	0.38103	0.4779		596.5	0.05185	0.44188
	596	-188.995	226.149	0.38116	0.4778		596	0.67402	0.44222
	595.5	-187.466	226.847	0.38124	0.47766		595.5	1.75839	0.44247
	595	-188.789	226.57	0.38113	0.47742		595	2.52093	0.44264
	594.5	-189.975	225.966	0.38113	0.4772		594.5	3.95761	0.44274
	594	-189.712	224.85	0.3811	0.47684		594	3.95384	0.44279
	593.5	-191.922	225.77	0.38085	0.47648		593.5	4.23477	0.44274
	593	-191.271	226.099	0.38074	0.47612		593	3.89561	0.44272
	592.5	-189.423	226.894	0.38051	0.4758		592.5	4.17666	0.44264
	592	-187.966	227.29	0.38047	0.47547		592	3.06869	0.44259
	591.5	-187.467	226.284	0.38001	0.47496		591.5	1.76645	0.44253
	591	-185.991	228.543	0.3799	0.47454		591	1.84658	0.44237
	590.5	-186.438	230.715	0.37956	0.47423		590.5	0.84256	0.44221
	590	-186.829	231.227	0.37926	0.4736		590	2.41206	0.44183
	589.5	-185.366	232.248	0.37895	0.4731		589.5	2.27523	0.44148
	589	-185.694	228.734	0.37841	0.47232		589	1.44376	0.44094
	588.5	-186.781	228.751	0.37811	0.47172		588.5	0.76021	0.44044
	588	-187.608	231.93	0.37747	0.471		588	-0.78444	0.43993
	587.5	-184.334	231.409	0.37699	0.47002		587.5	-0.98843	0.43934
	587	-183.704	229.721	0.37644	0.46932		587	-0.82479	0.43878
	586.5	-185.603	229.669	0.37564	0.46841		586.5	-0.91684	0.43806
	586	-186.509	230.239	0.3749	0.46748		586	-1.54245	0.43729
	585.5	-186.788	229.797	0.37417	0.46649		585.5	-0.89748	0.43651
	585	-187.484	230.007	0.37312	0.46528		585	-1.1419	0.4355
	584.5	-188.102	228.829	0.37217	0.46421		584.5	-0.467	0.43457
	584	-186.772	224.434	0.37128	0.46305		584	-1.07968	0.43356
	583.5	-184.506	223.805	0.37019	0.46187		583.5	-0.29689	0.4325
	583	-184.027	223.69	0.36915	0.4605		583	-1.08732	0.43138
	582.5	-183.748	224.217	0.36816	0.45919		582.5	-0.54979	0.43032
	582	-181.283	225.452	0.36707	0.45778		582	-0.9326	0.42904
	581.5	-180.237	224.709	0.36603	0.45647		581.5	-1.68444	0.42774
	581	-181.925	222.931	0.36488	0.45501		581	0.08954	0.42638
	580.5	-182.392	225.192	0.36369	0.45341		580.5	-0.16123	0.42499
	580	-181.996	225.083	0.36243	0.45199		580	0.90238	0.42356
	579.5	-179.339	225.268	0.36117	0.45059		579.5	0.65149	0.42208
	579	-181.85	223.682	0.35997	0.44896		579	1.00027	0.42048
	578.5	-181.858	224.058	0.35873	0.44761		578.5	2.79996	0.41894
	578	-179.055	224.254	0.35736	0.44608		578	3.11715	0.41722
	577.5	-179.021	225.253	0.35608	0.4444		577.5	3.64035	0.41562
	577	-179.772	223.989	0.35474	0.44265		577	4.60153	0.41392
	576.5	-178.248	225.788	0.35331	0.44097		576.5	4.65677	0.41218
	576	-180.724	224.12	0.35171	0.43924		576	4.47531	0.41021
	575.5	-179.978	223.056	0.3503	0.43747		575.5	3.54224	0.40839
	575	-180.647	222.57	0.34876	0.43529		575	4.34141	0.40636
	574.5	-178.005	222.009	0.34722	0.4333		574.5	3.56664	0.40414
	574	-178.101	223.834	0.34551	0.43126		574	2.29095	0.40208
	573.5	-177.591	220.058	0.34405	0.4291		573.5	1.89451	0.39975
	573	-177.402	216.762	0.34244	0.42664		573	1.32186	0.39756
	572.5	-175.485	217.437	0.34069	0.42449		572.5	1.09587	0.39514
	572	-173.368	214.901	0.33889	0.4221		572	0.15999	0.3929
	571.5	-174.427	215.023	0.33723	0.4195		571.5	0.07985	0.39045
	571	-174.363	214.407	0.33536	0.41723		571	-0.87867	0.38804
	570.5	-173.232	215.201	0.33346	0.41471		570.5	-2.03392	0.38572
	570	-171.853	213.108	0.33143	0.41201		570	-3.0562	0.38299
	569.5	-169.787	213.214	0.32954	0.40938		569.5	-3.98846	0.38062
	569	-170.708	211.316	0.32743	0.40692		569	-2.94348	0.37806
	568.5	-167.654	208.52	0.32539	0.40436		568.5	-3.76946	0.3756
	568	-167.12	206.896	0.32319	0.40173		568	-3.89563	0.37326
	567.5	-167.78	206.287	0.32106	0.39911		567.5	-3.18295	0.37073
	567	-164.96	205.689	0.31886	0.3963		567	-3.18265	0.36831
	566.5	-162.266	205.965	0.31658	0.39352		566.5	-2.81074	0.36566
	566	-160	204.649	0.31427	0.39078		566	-3.34922	0.36328
	565.5	-157.804	202.566	0.31203	0.38787		565.5	-3.20451	0.3607
	565	-157.186	198.973	0.30978	0.385		565	-2.7896	0.35799
	564.5	-156.459	197.132	0.30746	0.38192		564.5	-0.38278	0.35538
	564	-153.473	196.403	0.30519	0.37916		564	-0.82824	0.35286
	563.5	-152.268	194.92	0.30288	0.37626		563.5	-0.8609	0.35015
	563	-151.38	192.326	0.30037	0.37315		563	0.89618	0.34749
	562.5	-149.912	192.308	0.29803	0.37003		562.5	0.36952	0.34488
	562	-147.877	193.206	0.29546	0.36685		562	0.80067	0.34217
	561.5	-146.124	190.607	0.29281	0.36359		561.5	1.00628	0.33927
	561	-144.383	188.193	0.29033	0.3604		561	0.64291	0.33638
	560.5	-141.378	184.614	0.28765	0.35703		560.5	0.83144	0.33348
	560	-139.985	182.78	0.28502	0.35388		560	0.76538	0.33057
	559.5	-138.912	181.448	0.28225	0.35038		559.5	2.26171	0.32747
	559	-139.83	178.27	0.27954	0.34682		559	3.55911	0.3244
	558.5	-137.766	176.676	0.27689	0.34359		558.5	3.02812	0.32146
	558	-137.579	176.04	0.27384	0.3401		558	3.16956	0.31837
	557.5	-138.231	176.381	0.27121	0.33663		557.5	2.01478	0.31528
	557	-138.455	175.37	0.26841	0.33307		557	2.52416	0.31205
	556.5	-135.909	173.494	0.26562	0.32947		556.5	2.31879	0.30893
	556	-133.532	171.244	0.26298	0.32624		556	3.29831	0.30581
	555.5	-134.635	168.547	0.26031	0.32277		555.5	1.85024	0.3028
	555	-133.715	167.648	0.2576	0.3191		555	2.53777	0.2996
	554.5	-132.208	165.534	0.25497	0.31569		554.5	2.60052	0.29649
	554	-132.181	166.581	0.25223	0.31227		554	3.04479	0.29331
	553.5	-131.672	166.59	0.24949	0.30868		553.5	2.80539	0.29017
	553	-131.139	163.133	0.24681	0.30504		553	2.00082	0.28697
	552.5	-129.758	163.181	0.24402	0.30158		552.5	0.86176	0.28384
	552	-129.038	161.481	0.2412	0.2983		552	0.49908	0.28072
	551.5	-126.742	157.66	0.23844	0.29461		551.5	0.68305	0.27763
	551	-124.42	156.934	0.23558	0.29093		551	1.15411	0.27429
	550.5	-122.578	154.604	0.23259	0.28733		550.5	1.58278	0.2711
	550	-120.171	153.557	0.22977	0.28371		550	0.3089	0.26794
	549.5	-120.427	151.917	0.22669	0.28011		549.5	0.50866	0.26471
	549	-118.551	150.007	0.22378	0.27629		549	0.98777	0.26153
	548.5	-117.667	148.303	0.22056	0.27258		548.5	-0.77337	0.25805
	548	-116.161	145.784	0.21758	0.26897		548	-0.22489	0.25483
	547.5	-114.213	143.623	0.21468	0.26508		547.5	0.70778	0.25166
	547	-113.856	141.598	0.21164	0.26135		547	0.05748	0.24838
	546.5	-111.592	140.38	0.20848	0.25753		546.5	-1.17008	0.24503
	546	-109.876	135.99	0.20543	0.25383		546	-0.51251	0.24175
	545.5	-110.486	132.872	0.20255	0.25009		545.5	-0.57452	0.23852
	545	-108.496	132.089	0.19957	0.2463		545	-2.51063	0.23516
	544.5	-107.024	128.804	0.19662	0.24258		544.5	-1.95509	0.23182
	544	-104.991	125.58	0.19362	0.23895		544	-2.32371	0.22858
	543.5	-104.296	123.464	0.19065	0.23524		543.5	-1.24289	0.22526
	543	-101.95	119.583	0.18768	0.23144		543	-1.56128	0.22199
	542.5	-99.6808	118.533	0.18476	0.22778		542.5	-1.38769	0.21847
	542	-95.3414	114.916	0.18179	0.22394		542	-0.71826	0.21513
	541.5	-93.3305	112.474	0.17876	0.22023		541.5	-0.74271	0.21176
	541	-90.3391	111.908	0.17583	0.21671		541	-1.36898	0.20843
	540.5	-90.1173	111.056	0.17285	0.21303		540.5	-0.86318	0.20501
	540	-88.715	108.037	0.16986	0.20928		540	0.98044	0.20151
	539.5	-87.6274	107.243	0.1669	0.2055		539.5	1.1817	0.19813
	539	-84.4854	107.078	0.1641	0.20208		539	0.4648	0.19487
	538.5	-84.5109	103.126	0.16124	0.19826		538.5	0.51793	0.19149
	538	-82.6104	101.545	0.15821	0.19463		538	0.67195	0.18812
	537.5	-82.4276	102.293	0.1554	0.19092		537.5	0.15163	0.18464
	537	-81.4583	99.7965	0.15237	0.18713		537	0.02631	0.18124
	536.5	-79.6482	99.4854	0.1495	0.18349		536.5	-0.38992	0.17772
	536	-78.3091	99.1956	0.14656	0.17984		536	-0.05502	0.17438
	535.5	-77.2652	98.9906	0.14369	0.17631		535.5	0.17101	0.17104
	535	-77.2276	98.6639	0.14095	0.17272		535	0.11741	0.16763
	534.5	-77.5196	96.3832	0.13799	0.16892		534.5	0.51469	0.16415
	534	-75.6462	92.205	0.13522	0.16546		534	0.79428	0.1608
	533.5	-72.8541	91.4509	0.13235	0.16203		533.5	-0.16303	0.15755
	533	-72.4873	89.1241	0.12955	0.15856		533	0.33234	0.15424
	532.5	-70.841	87.7991	0.12671	0.15482		532.5	1.00276	0.15081
	532	-69.3926	87.9481	0.12387	0.15132		532	0.7885	0.14751
	531.5	-65.8789	86.6686	0.12118	0.14788		531.5	0.98676	0.14428
	531	-64.666	85.662	0.11844	0.14452		531	1.38628	0.14117
	530.5	-62.6087	82.703	0.11594	0.14118		530.5	1.47694	0.13797
	530	-61.2488	81.1993	0.11345	0.13806		530	1.40687	0.13502
	529.5	-60.1304	78.6026	0.11086	0.13481		529.5	2.0165	0.13192
	529	-58.6633	76.1815	0.10831	0.13158		529	1.55613	0.12886
	528.5	-57.2049	72.6061	0.10574	0.12837		528.5	1.60354	0.12579
	528	-57.2792	70.531	0.10326	0.12516		528	0.98368	0.1228
	527.5	-55.0684	69.3506	0.10077	0.12196		527.5	1.04439	0.11991
	527	-53.6403	67.988	0.09844	0.11903		527	1.27713	0.11714
	526.5	-52.8066	66.1237	0.09615	0.11595		526.5	0.22761	0.11426
	526	-51.086	65.0259	0.09361	0.11285		526	0.15978	0.11133
	525.5	-49.9863	61.2869	0.09135	0.10988		525.5	0.01372	0.10854
	525	-49.9189	58.6215	0.08903	0.10704		525	0.32885	0.10587
	524.5	-48.898	57.4439	0.08681	0.10424		524.5	0.25534	0.10318
	524	-47.9534	54.4433	0.08454	0.10141		524	-0.40865	0.10054
	523.5	-45.4965	53.3343	0.08218	0.09845		523.5	-0.44954	0.09785
	523	-44.2336	51.8095	0.08002	0.09574		523	-0.36211	0.09531
	522.5	-43.6492	50.3336	0.0778	0.09286		522.5	-0.86517	0.09273
	522	-42.8408	50.0704	0.07567	0.09024		522	-0.57571	0.09033
	521.5	-40.5486	47.8313	0.07356	0.08758		521.5	-0.19493	0.08795
	521	-39.7083	46.2775	0.07153	0.08514		521	0.39525	0.08562
	520.5	-37.3737	44.5054	0.06954	0.08249		520.5	-0.04651	0.0833
	520	-36.7429	42.6232	0.06756	0.08004		520	0.62239	0.08111
	519.5	-35.912	41.3712	0.06572	0.07771		519.5	0.84117	0.079
	519	-34.0866	40.2385	0.06381	0.07536		519	0.57744	0.07695
	518.5	-33.1115	41.5535	0.06203	0.07304		518.5	0.29588	0.07494
	518	-32.0055	39.8593	0.06023	0.07084		518	-0.22027	0.07301
	517.5	-30.8378	39.3077	0.0586	0.06874		517.5	0.65193	0.07123
	517	-30.4092	38.6419	0.05689	0.06664		517	0.95306	0.06942
	516.5	-29.7775	37.0033	0.05534	0.06459		516.5	0.88952	0.06777
	516	-29.5762	35.5255	0.05375	0.06267		516	0.53599	0.06613
	515.5	-28.0927	34.2014	0.05222	0.06068		515.5	0.47917	0.06447
	515	-27.9897	33.8709	0.05074	0.05878		515	0.31837	0.06296
	514.5	-26.7468	33.2664	0.04922	0.05687		514.5	0.27004	0.06144
	514	-26.1207	32.2104	0.0477	0.055		514	0.53369	0.06
	513.5	-25.223	32.0996	0.04629	0.05313		513.5	0.49873	0.05857
	513	-24.0189	31.676	0.04482	0.05131		513	0.08301	0.05723
	512.5	-23.1459	29.8117	0.04343	0.04949		512.5	0.223	0.05587
	512	-23.1929	28.0946	0.04208	0.04789		512	0.28722	0.05461
	511.5	-22.9333	26.5362	0.04082	0.04614		511.5	1.10299	0.05339
	511	-21.8931	26.0874	0.03953	0.04458		511	1.2184	0.05231
	510.5	-21.1707	24.4097	0.03841	0.04316		510.5	1.24883	0.05124
	510	-20.5451	23.7228	0.03723	0.0417		510	1.62839	0.05028
	509.5	-19.3592	22.7794	0.03623	0.04022		509.5	2.10002	0.04938
	509	-18.7107	21.6914	0.03515	0.03892		509	2.52814	0.04857
	508.5	-18.1374	20.6709	0.03421	0.03774		508.5	2.48	0.04778
	508	-17.8737	20.2549	0.03322	0.03647		508	2.18213	0.04703
	507.5	-17.8008	18.991	0.03237	0.03531		507.5	2.2233	0.04638
	507	-16.7969	18.2597	0.03146	0.03423		507	2.15084	0.04573
	506.5	-16.7567	17.0986	0.03065	0.03321		506.5	2.65635	0.04518
	506	-16.3751	16.2275	0.02982	0.03209		506	2.61148	0.0446
	505.5	-15.564	16.37	0.02897	0.03102		505.5	2.40766	0.04408
	505	-14.0415	15.1842	0.02824	0.0301		505	2.38033	0.04365
	504.5	-13.7428	14.5924	0.02751	0.02913		504.5	2.24561	0.04322
	504	-13.5048	14.0167	0.02678	0.02816		504	1.56984	0.04285
	503.5	-12.8222	13.498	0.02611	0.02734		503.5	1.71889	0.04252
	503	-12.3903	12.4025	0.02547	0.02653		503	1.87147	0.04222
	502.5	-12.5235	12.0677	0.02487	0.02573		502.5	1.90366	0.04195
	502	-12.0093	11.8302	0.02436	0.02505		502	1.72764	0.04174
	501.5	-11.7689	10.71	0.02381	0.02435		501.5	1.87824	0.04155
	501	-11.112	10.6301	0.02338	0.02375		501	1.89752	0.04141
	500.5	-11.1264	10.5275	0.0229	0.02314		500.5	2.11704	0.04129
	500	-10.7519	9.77542	0.02256	0.02257		500	2.14715	0.04118
	499.5	-10.3711	9.48279	0.02212	0.02214		499.5	1.99226	0.04115
	499	-10.3338	8.78224	0.02182	0.02165		499	2.51134	0.04111
	498.5	-10.5317	8.53595	0.0214	0.02115		498.5	2.87874	0.0411
	498	-9.93198	8.80179	0.02113	0.02077		498	2.73073	0.04114
	497.5	-9.82001	8.51033	0.02082	0.02037		497.5	3.43242	0.04118
	497	-9.69723	8.22575	0.02057	0.01994		497	3.46646	0.04124
	496.5	-9.65076	7.99499	0.02029	0.01966		496.5	2.93734	0.04138
	496	-8.96666	7.82477	0.02005	0.01931		496	2.72588	0.04148
	495.5	-8.58201	7.76351	0.01981	0.01895		495.5	2.80549	0.04162
	495	-8.56658	7.34983	0.01961	0.01871		495	2.53071	0.04179
	494.5	-8.53864	7.04098	0.0194	0.01838		494.5	2.25203	0.04191
	494	-8.52683	6.54522	0.01922	0.01813		494	1.74105	0.04208
	493.5	-8.30169	6.53258	0.01904	0.01796		493.5	1.50194	0.04225
	493	-7.8272	6.44311	0.0189	0.01771		493	1.63615	0.04245
	492.5	-7.89936	6.53992	0.01875	0.01754		492.5	1.13204	0.04264
	492	-7.98842	6.07255	0.01866	0.01736		492	0.76414	0.04285
	491.5	-7.8636	5.84993	0.0185	0.0172		491.5	0.75607	0.04306
	491	-7.596	5.43214	0.01838	0.01704		491	0.65512	0.04326
	490.5	-7.46497	5.37768	0.01828	0.01692		490.5	0.6875	0.04348
	490	-7.66795	5.4712	0.01814	0.01676		490	0.62475	0.0437

## Sheet: Figure 5
	Figure b
		glass	paper
	Wavelength (nm)	CPL (mdeg)
	699.9	8.06574	7.32521
	699.8	7.75137	7.0055
	699.7	7.14375	6.6955
	699.6	7.92939	6.14932
	699.5	7.93745	6.3328
	699.4	8.16219	6.21044
	699.3	7.96456	6.08638
	699.2	7.92879	5.95441
	699.1	8.3002	5.20287
	699	8.64273	5.43014
	698.9	8.77438	5.5094
	698.8	9.50435	5.46742
	698.7	9.54736	4.9495
	698.6	10.1191	4.97846
	698.5	9.5034	5.0835
	698.4	9.70637	5.04684
	698.3	9.7489	4.70042
	698.2	9.84247	5.23818
	698.1	10.042	4.68054
	698	10.0657	5.12895
	697.9	9.79194	5.56116
	697.8	10.022	5.54577
	697.7	9.96408	6.17476
	697.6	9.73122	6.72873
	697.5	10.0185	6.83429
	697.4	10.0525	6.39144
	697.3	9.70633	6.08461
	697.2	9.43128	6.16817
	697.1	10.2223	5.76253
	697	10.6119	6.34306
	696.9	10.2977	6.15805
	696.8	10.429	6.68144
	696.7	10.2128	7.26094
	696.6	10.2071	7.32677
	696.5	9.89194	6.10643
	696.4	9.11625	6.48759
	696.3	8.90232	6.92926
	696.2	9.21281	7.05157
	696.1	8.20854	6.93775
	696	7.88405	7.06744
	695.9	8.31134	6.96099
	695.8	8.03514	6.92913
	695.7	7.87833	7.27955
	695.6	8.47783	7.50684
	695.5	8.81483	7.82108
	695.4	9.00448	7.39324
	695.3	9.46233	7.04236
	695.2	9.7692	6.8407
	695.1	9.63627	6.26437
	695	9.99871	7.00854
	694.9	10.9592	6.66386
	694.8	11.3669	7.07522
	694.7	10.8966	7.39541
	694.6	11.1592	7.54773
	694.5	11.4581	7.23858
	694.4	11.6778	6.83418
	694.3	12.187	7.06437
	694.2	12.9664	6.4527
	694.1	13.6817	6.16964
	694	13.5788	5.78997
	693.9	13.7736	5.821
	693.8	13.699	5.4171
	693.7	13.5873	5.19001
	693.6	13.7971	6.02155
	693.5	13.6598	6.06023
	693.4	12.8983	6.55201
	693.3	12.7503	5.87165
	693.2	12.6784	6.01303
	693.1	13.1078	6.19697
	693	12.8279	6.67159
	692.9	12.296	6.66971
	692.8	11.6513	6.38893
	692.7	11.5694	6.06158
	692.6	11.604	5.61196
	692.5	11.5874	5.7882
	692.4	11.2561	5.62654
	692.3	11.1595	4.88289
	692.2	10.688	5.16
	692.1	10.5076	5.41418
	692	11.0339	5.89796
	691.9	10.5098	5.90963
	691.8	10.288	5.55578
	691.7	10.1514	5.73308
	691.6	10.3415	4.6595
	691.5	10.512	4.22941
	691.4	9.79028	4.42416
	691.3	10.3036	3.09713
	691.2	9.44436	2.62228
	691.1	9.41421	2.23786
	691	9.99154	1.89237
	690.9	9.54084	1.19734
	690.8	9.41214	1.77011
	690.7	9.81448	1.98599
	690.6	9.77912	1.07929
	690.5	9.72874	0.53142
	690.4	9.69963	0.59356
	690.3	9.27453	0.90283
	690.2	10.0234	1.43557
	690.1	9.92813	0.15485
	690	10.6643	0.20531
	689.9	10.8322	0.79132
	689.8	11.1364	0.55165
	689.7	11.68	0.08094
	689.6	11.5792	-0.15717
	689.5	12.2036	0.03759
	689.4	12.7477	-0.03141
	689.3	12.7765	-0.47259
	689.2	13.1365	-0.09429
	689.1	13.1894	-0.49086
	689	13.495	-0.20329
	688.9	13.1118	-0.359
	688.8	13.3511	-0.74865
	688.7	12.3407	-0.96562
	688.6	12.2659	-0.50309
	688.5	12.5575	-0.96473
	688.4	13.1672	-0.75684
	688.3	12.6028	-1.2238
	688.2	12.2988	-1.67121
	688.1	12.3427	-1.30013
	688	12.6496	-1.39841
	687.9	12.2255	-1.12951
	687.8	11.3324	-0.8771
	687.7	11.4451	-1.04406
	687.6	11.459	-0.38447
	687.5	11.1872	-0.07311
	687.4	10.101	-0.39337
	687.3	10.4058	0.19316
	687.2	10.346	0.39706
	687.1	10.1952	0.77914
	687	10.1836	1.30369
	686.9	10.2163	1.08769
	686.8	10.7212	1.34196
	686.7	11.3875	0.65411
	686.6	11.5349	0.73911
	686.5	11.8945	0.904
	686.4	11.769	0.38192
	686.3	11.8971	0.12804
	686.2	12.8262	0.56226
	686.1	13.3506	0.87535
	686	13.8915	1.16439
	685.9	14.3324	1.17504
	685.8	14.794	1.37189
	685.7	15.6656	1.82485
	685.6	15.0826	2.03394
	685.5	14.5454	1.68955
	685.4	14.4808	1.91095
	685.3	13.8927	1.32285
	685.2	13.891	1.10392
	685.1	14.5875	1.81407
	685	14.7772	1.76098
	684.9	14.1616	2.10069
	684.8	14.2259	3.03741
	684.7	14.2014	2.57005
	684.6	14.1217	3.39184
	684.5	14.3927	3.21082
	684.4	14.7299	3.67857
	684.3	14.1944	3.26007
	684.2	14.6582	3.55423
	684.1	14.8	3.2376
	684	14.9951	3.27715
	683.9	14.5114	3.04517
	683.8	13.7977	3.8985
	683.7	13.1886	3.52081
	683.6	14.2825	2.84963
	683.5	13.9253	2.51897
	683.4	13.809	3.96613
	683.3	13.6861	3.94986
	683.2	14.5153	3.48291
	683.1	14.3139	3.64694
	683	15.0309	4.23133
	682.9	14.952	4.32178
	682.8	14.6476	4.53927
	682.7	14.2632	4.79615
	682.6	14.5742	4.99272
	682.5	14.1581	4.8607
	682.4	13.6688	5.1673
	682.3	13.7234	5.09037
	682.2	13.125	5.76117
	682.1	13.6683	5.72327
	682	14.7228	6.2248
	681.9	14.944	6.68355
	681.8	15.5271	6.73732
	681.7	15.6755	6.87943
	681.6	15.1341	7.82411
	681.5	14.5709	7.72127
	681.4	15.3082	7.56474
	681.3	15.1326	7.05024
	681.2	15.5809	7.33852
	681.1	15.3879	7.89103
	681	15.6061	8.64682
	680.9	15.1089	8.02774
	680.8	15.9145	8.16684
	680.7	16.287	8.51982
	680.6	15.7631	8.40303
	680.5	15.7034	7.82952
	680.4	15.4898	7.15757
	680.3	15.0448	7.96119
	680.2	15.3855	7.664
	680.1	15.1507	7.94616
	680	14.9745	8.54057
	679.9	14.93	9.04706
	679.8	15.4704	9.89794
	679.7	15.4216	10.2187
	679.6	14.096	9.83846
	679.5	14.5163	10.7287
	679.4	14.7647	10.8862
	679.3	14.6482	10.9451
	679.2	14.7627	11.2599
	679.1	13.7767	11.3555
	679	14.6492	12.5133
	678.9	14.7773	12.2382
	678.8	15.6875	11.7502
	678.7	14.8833	12.014
	678.6	15.0544	12.0503
	678.5	14.7827	11.3988
	678.4	14.6446	12.051
	678.3	15.1315	12.1563
	678.2	14.3119	12.6072
	678.1	14.5182	12.8225
	678	14.8131	13.2897
	677.9	15.1378	13.1782
	677.8	15.4124	13.4576
	677.7	15.3256	13.7499
	677.6	15.3989	13.5854
	677.5	15.047	13.5167
	677.4	15.5841	13.5906
	677.3	15.805	14.1494
	677.2	16.1051	13.9701
	677.1	15.8305	14.4181
	677	16.223	13.6316
	676.9	15.9231	12.975
	676.8	16.6048	12.6394
	676.7	16.3352	12.6171
	676.6	16.8113	12.2689
	676.5	16.2681	12.0383
	676.4	17.1287	12.3961
	676.3	17.1619	11.4749
	676.2	16.9319	11.1943
	676.1	16.4528	11.5209
	676	16.5814	11.8026
	675.9	17.632	11.6238
	675.8	18.4793	12.1599
	675.7	18.2871	11.5017
	675.6	17.9246	11.4678
	675.5	16.8928	11.2431
	675.4	16.7993	11.0025
	675.3	16.8745	10.9948
	675.2	16.1773	11.2542
	675.1	16.0482	10.7698
	675	16.0694	10.6772
	674.9	15.3856	11.1862
	674.8	15.2731	11.3047
	674.7	15.3901	11.641
	674.6	15.1927	11.4569
	674.5	14.5279	11.2939
	674.4	15.4125	11.2898
	674.3	15.2895	11.5963
	674.2	15.3907	10.8416
	674.1	15.1764	11.0643
	674	16.6725	10.778
	673.9	16.1918	10.5843
	673.8	15.9962	10.8637
	673.7	15.6382	10.5961
	673.6	15.117	10.934
	673.5	15.6333	11.0227
	673.4	15.5878	10.5888
	673.3	15.4829	10.0361
	673.2	15.5073	9.93619
	673.1	15.4686	10.0034
	673	16.7809	9.81491
	672.9	16.5886	8.8311
	672.8	15.9941	8.22853
	672.7	16.5776	8.06362
	672.6	15.831	7.39827
	672.5	16.2485	7.60545
	672.4	16.3491	6.59707
	672.3	17.6725	5.99269
	672.2	16.7455	6.77267
	672.1	16.4379	6.36482
	672	16.9499	6.38617
	671.9	17.2333	6.8171
	671.8	17.516	7.52996
	671.7	17.1078	8.17947
	671.6	18.0699	6.91151
	671.5	18.3635	7.19956
	671.4	18.5368	6.41296
	671.3	17.753	5.51941
	671.2	16.4771	5.63506
	671.1	16.6415	5.9901
	671	16.5232	5.90796
	670.9	16.4947	6.13796
	670.8	16.2113	6.76263
	670.7	16.8937	7.27619
	670.6	16.9964	7.25573
	670.5	16.3895	7.6357
	670.4	16.9782	7.923
	670.3	16.621	8.41369
	670.2	16.626	8.80201
	670.1	16.9997	9.52726
	670	16.4794	10.1195
	669.9	15.7434	9.92907
	669.8	15.2944	9.93021
	669.7	15.0043	9.88861
	669.6	14.6212	9.85303
	669.5	16.1626	10.3082
	669.4	16.3225	9.67572
	669.3	16.151	9.02282
	669.2	16.538	8.78677
	669.1	15.9678	8.75162
	669	16.8288	9.83644
	668.9	16.1059	10.3752
	668.8	15.6324	9.54427
	668.7	16.4298	10.1256
	668.6	16.1067	11.0919
	668.5	15.9608	10.3657
	668.4	16.0409	9.99627
	668.3	16.6244	9.62729
	668.2	17.1994	9.3885
	668.1	17.601	9.25633
	668	18.0992	9.02269
	667.9	17.8963	9.07136
	667.8	18.0591	8.44101
	667.7	19.4621	8.52554
	667.6	18.5934	6.88837
	667.5	18.8121	7.65057
	667.4	19.5136	7.20126
	667.3	19.4505	7.24554
	667.2	19.0767	6.75489
	667.1	19.6908	6.79192
	667	19.3887	5.78673
	666.9	20.045	5.83367
	666.8	19.9933	5.44794
	666.7	20.6396	4.7243
	666.6	20.4224	5.41689
	666.5	20.0555	5.19485
	666.4	19.2055	4.35431
	666.3	19.4501	4.7627
	666.2	18.6481	4.91994
	666.1	18.9194	5.76881
	666	18.4115	6.96367
	665.9	18.7002	6.74356
	665.8	19.9643	7.59296
	665.7	19.3788	6.77327
	665.6	18.9955	7.43033
	665.5	18.4105	7.51716
	665.4	18.8667	7.16594
	665.3	19.144	6.74332
	665.2	18.8635	5.84527
	665.1	18.9364	5.33367
[truncated: 1,651 more rows]

## Sheet: Supplementary Figure 1, 4, 5
	Supplementary Figure 1								Supplementary Figure 4						Supplementary Figure 4
[truncated: 2,353 more rows]

[truncated: 8 more sheets: Supplementary Figure 6, 7, 8, 9, Supplementary Figure 10, Supplementary Figure 11-15, Supplementary Figure 16, Supplementary Figure 17, Supplementary Figure 18, Supplementary Figure 19, Supplementary Figure 20, 21]
